# Supplementary material for: Betrixaban activates cGAS-STING to promote antitumor immunity without pathological inflammation
Source: EMBO Mol Med. 2026 May 14;18(6):2213–35. doi: 10.1038/s44321-026-00429-1 (PMC13269763; doi:10.1038/s44321-026-00429-1)
Supplement: Supplementary file 1 — Table EV1 [file 44321_2026_429_MOESM1_ESM.xlsx]

## Sheet: Sheet1
Table EV1. Primer sequences used for RT-qPCR.
mGapdh RT F	ATTCAACGGCACAGTCAAGG
mGapdh RT R	GCAGAAGGGGCGGAGATGA
mIL-1β RT F	CAACCAACAAGTGATATTCTCCATG
mIL-1β RT R	GATCCACACTCTCCAGCTGCA
mIl-6 RT F	GAGGATACCACTCCCAACAGACC
mIl-6 RT R	AAGTGCATCATCGTTGTTCATACA
mNos2-RT-F	GAGACAGGGAAGTCTGAAGCAC
mNos2-RT-R	CCAGCAGTAGTTGCTCCTCTTC
mPtgs2-RT-F	GCGACATACTCAAGCAGGAGCA
mPtgs2-RT-R	AGTGGTAACCGCTCAGGTGTTG
