# Supplementary material for: Betrixaban activates cGAS-STING to promote antitumor immunity without pathological inflammation
Source: EMBO Mol Med. 2026 May 14;18(6):2213–35. doi: 10.1038/s44321-026-00429-1 (PMC13269763; doi:10.1038/s44321-026-00429-1)
Supplement: Supplementary file 4 — Source data Fig. 1 [file 44321_2026_429_MOESM4_ESM.zip]

Archive with 35 entries (19 files):
- Figure 1/1A/
- Figure 1/1A/1A.png
- Figure 1/1A/1A.xlsx
- Figure 1/1B/
- Figure 1/1B/1B.xlsx
- Figure 1/1C/
- Figure 1/1C/1C.xlsx
- Figure 1/1D/
- Figure 1/1D/1D.xlsx
- Figure 1/1E/
- Figure 1/1E/1E.xlsx
- Figure 1/1F/
- Figure 1/1F/1F.xlsx
- Figure 1/1G/
- Figure 1/1G/1G.xlsx
- Figure 1/1H/
- Figure 1/1H/1H.xlsx
- Figure 1/1I/
- Figure 1/1I/1I.xlsx
- Figure 1/1J/
- Figure 1/1J/1J.xlsx
- Figure 1/1K/
- Figure 1/1K/1K.xlsx
- Figure 1/1L/
- Figure 1/1L/1P.png
- Figure 1/1L/1P.xlsx
- Figure 1/1M/
- Figure 1/1M/1Q.xlsx
- Figure 1/1N/
- Figure 1/1N/1R.xlsx
- Figure 1/1O/
- Figure 1/1O/1T.png
- Figure 1/1O/1T.xlsx
- Figure 1/1P/
- Figure 1/1P/1U.xlsx
