# Supplementary material for: Betrixaban activates cGAS-STING to promote antitumor immunity without pathological inflammation
Source: EMBO Mol Med. 2026 May 14;18(6):2213–35. doi: 10.1038/s44321-026-00429-1 (PMC13269763; doi:10.1038/s44321-026-00429-1)
Supplement: Supplementary file 4 — Source data Fig. 1 [file 44321_2026_429_MOESM4_ESM.zip › Figure 1/1A/1A.xlsx]

## Sheet: Sheet1
Days	Con					BT
0	71.3188	47.0644	46.3474	72.6024	63.7081	57.0413	64.6695	61.5998	63.8219	66.9539
3	44.4639	78.3711	162.996	102.077	78.5633	60.8791	97.47	74.1285	97.2037	76.2792
6	96.6074	165.437	240.02	181.825	246.515	211.111	141.24	89.3964	90.2956	75.7867
9	288.888	490.284	186.471	144.531	347.318	161.463	128.256	289.245	145.909	145.291
12	545.455	749.283	171.255	397.648	323.978	381.492	295.788	178.357	161.274	300.049
15	933.63	327.578	849.105	299.491	993.184	283.261	340.863	375.315	290.33	284.483
18	1470	1470	750	384	1687.5	900	600	294	320	245
