# Supplementary material for: Betrixaban activates cGAS-STING to promote antitumor immunity without pathological inflammation
Source: EMBO Mol Med. 2026 May 14;18(6):2213–35. doi: 10.1038/s44321-026-00429-1 (PMC13269763; doi:10.1038/s44321-026-00429-1)
Supplement: Supplementary file 4 — Source data Fig. 1 [file 44321_2026_429_MOESM4_ESM.zip › Figure 1/1B/1B.xlsx]

## Sheet: Sheet1
Tumor volume （mm3）	Con	BT
	1470	900
	1470	600
	750	294
	384	320
	1687.5	245
Tumor weight （mg）	Con	BT
	1418.2	941.6
	1129.7	676.8
	1231.4	546
	927	346.7
	752	535.9
