# Supplementary material for: Betrixaban activates cGAS-STING to promote antitumor immunity without pathological inflammation
Source: EMBO Mol Med. 2026 May 14;18(6):2213–35. doi: 10.1038/s44321-026-00429-1 (PMC13269763; doi:10.1038/s44321-026-00429-1)
Supplement: Supplementary file 4 — Source data Fig. 1 [file 44321_2026_429_MOESM4_ESM.zip › Figure 1/1D/1D.xlsx]

## Sheet: Sheet1
CD8+ TIL	Con	BT
	10.8	22.6
	10.7	23.6
	10.3	22.6
