# Supplementary material for: Betrixaban activates cGAS-STING to promote antitumor immunity without pathological inflammation
Source: EMBO Mol Med. 2026 May 14;18(6):2213–35. doi: 10.1038/s44321-026-00429-1 (PMC13269763; doi:10.1038/s44321-026-00429-1)
Supplement: Supplementary file 4 — Source data Fig. 1 [file 44321_2026_429_MOESM4_ESM.zip › Figure 1/1F/1F.xlsx]

## Sheet: Sheet1
CD62L- CD8+ TIL	Con	BT
	11.3	41.6
	11.8	41.3
	11.8	40.5
