# Supplementary material for: Betrixaban activates cGAS-STING to promote antitumor immunity without pathological inflammation
Source: EMBO Mol Med. 2026 May 14;18(6):2213–35. doi: 10.1038/s44321-026-00429-1 (PMC13269763; doi:10.1038/s44321-026-00429-1)
Supplement: Supplementary file 4 — Source data Fig. 1 [file 44321_2026_429_MOESM4_ESM.zip › Figure 1/1L/1P.xlsx]

## Sheet: Sheet1
	Con					BT					PD-1					Combo
0	59.0364	58.775	51.0904	48.1333	63.8798	55.8877	74.1536	61.0001	43.4527	62.784	59.8932	74.8386	64.8301	53.6509	34.1624	56.2892	67.1607	40.2293	43.8555	44.8529
3	136.645	105.671	82.4244	140.84	113.523	98.646	90.3447	123.627	40.4398	95.0209	78.1146	98.615	92.8183	138.001	195.46	54.5856	68.5451	53.4204	44.1628	65.75
6	118.984	64.5792	160.408	123.43	285.352	143.245	126.258	83.2381	123.278	79.829	102.736	152.509	163.67	270.074	140.388	54.8937	85.6312	48.5536	83.3195	121.52
9	102.138	128.711	607.671	126.742	343.068	134.849	140.717	136.457	102.599	296.638	121.749	127.267	132.986	97.4458	540.351	60.9689	96.5365	81.5741	86.4023	74.1156
12	449.008	199.034	115.086	588.524	572.741	503.394	161.096	191.136	187.212	191.301	148.72	136.068	634.775	208.802	231.071	110.915	81.574	15.256	27.408	19.5698
15	621.629	655.645	440.396	523.809	274.685	155.877	594.504	198.325	313.863	192.993	179.135	380.208	662.625	185.145	306.369	135.068	23.0813	28.1633	26.3375	18.2661
18	750	1008	1267.5	750	700	750	270	288	392	320	1140	750	607.5	480	245	500	40	0	0	0
