# Supplementary material for: Betrixaban activates cGAS-STING to promote antitumor immunity without pathological inflammation
Source: EMBO Mol Med. 2026 May 14;18(6):2213–35. doi: 10.1038/s44321-026-00429-1 (PMC13269763; doi:10.1038/s44321-026-00429-1)
Supplement: Supplementary file 4 — Source data Fig. 1 [file 44321_2026_429_MOESM4_ESM.zip › Figure 1/1M/1Q.xlsx]

## Sheet: Sheet1
Tumor volume （mm3）	Con	BT	PD-1	Combo
	750	750	1140	500
	1008	270	750	40
	1267.5	288	607.5	0
	750	392	480	0
	700	320	245	0
Tumor weight （mg）	Con	BT	PD-1	Combo
	1876.3	637.7	1341.9	437.8
	1496.7	600.2	913.5	511.3
	996.3	597.7	772.9	81.4
	862.4	572.6	364.6	41.9
	994.6	309.7	321.8	34
