# Supplementary material for: Betrixaban activates cGAS-STING to promote antitumor immunity without pathological inflammation
Source: EMBO Mol Med. 2026 May 14;18(6):2213–35. doi: 10.1038/s44321-026-00429-1 (PMC13269763; doi:10.1038/s44321-026-00429-1)
Supplement: Supplementary file 4 — Source data Fig. 1 [file 44321_2026_429_MOESM4_ESM.zip › Figure 1/1N/1R.xlsx]

## Sheet: Sheet1
CD45+ CD8+ TIL	Con	BT	PD-1	Combo
	10.1	22.1	21.1	37.9
	10.4	20	20.2	37.3
	10.2	25.4	20.6	38.6
CD8+ IFNγ+ TIL	Con	BT	PD-1	Combo
	15.2	25.2	21.2	34.4
	13.7	26.2	18.2	32.8
	16	28	18	32.4
CD8+ TNFα+ TIL	Con	BT	PD-1	Combo
	8.22	19.7	11.5	20.1
	11	19.7	13	23.9
	6.99	18	13.17	21.2
