# Supplementary material for: Betrixaban activates cGAS-STING to promote antitumor immunity without pathological inflammation
Source: EMBO Mol Med. 2026 May 14;18(6):2213–35. doi: 10.1038/s44321-026-00429-1 (PMC13269763; doi:10.1038/s44321-026-00429-1)
Supplement: Supplementary file 4 — Source data Fig. 1 [file 44321_2026_429_MOESM4_ESM.zip › Figure 1/1O/1T.xlsx]

## Sheet: Sheet1
	Con					BT					PD-1					Combo
0	260.821	191.454	194.9	204.479	111.27	172.394	144.836	195.039	274.291	174.722	123.488	192.639	96.5636	235.657	322.738	181.79	212.478	201.247	234.679	154.249
3	308.459	289.897	414.029	182.619	306.498	248.531	300.867	269.579	127.917	218.538	114.749	298.695	253.764	452.849	153.119	289.144	219.184	270.355	323.504	142.594
6	459.561	298.071	716.103	395.418	667.432	266.629	344.124	593.316	344.989	324.339	189.734	193.244	301.99	376.492	489.423	227.34	421.961	138.174	235.919	235.366
9	948.605	554.866	1220.58	1032.99	932.929	465.524	767.123	463.132	921.062	452.023	412.545	662.628	528.235	178.487	916.431	213.389	311.91	215.475	315.17	360.063
12	1932.95	1992.02	1974.38	1872.24	1329.22	1651.13	1517.6	935.164	1025.24	691.809	1535.06	1646.95	256.036	692.817	454.296	642.977	283.348	216.584	97.92	52.0282
