# Supplementary material for: Betrixaban activates cGAS-STING to promote antitumor immunity without pathological inflammation
Source: EMBO Mol Med. 2026 May 14;18(6):2213–35. doi: 10.1038/s44321-026-00429-1 (PMC13269763; doi:10.1038/s44321-026-00429-1)
Supplement: Supplementary file 4 — Source data Fig. 1 [file 44321_2026_429_MOESM4_ESM.zip › Figure 1/1P/1U.xlsx]

## Sheet: Sheet1
Tumor volume （mm3）	Con	BT	PD-1	Combo
	1932.95	1651.13	1535.06	642.977
	1992.02	1517.6	1646.95	283.348
	1974.38	935.164	256.036	216.584
	1872.24	1025.24	692.817	97.92
	1329.22	691.809	454.296	52.0282
Tumor weight （mg）	Con	BT	PD-1	Combo
	2064.4	1382.7	1583.6	555.5
	1981.1	1146	1546.7	308.8
	1749.1	889.7	950.8	267.9
	1616.1	927.3	599.9	169.3
	1288.4	641.3	745.2	73.3
