# Supplementary material for: Betrixaban activates cGAS-STING to promote antitumor immunity without pathological inflammation
Source: EMBO Mol Med. 2026 May 14;18(6):2213–35. doi: 10.1038/s44321-026-00429-1 (PMC13269763; doi:10.1038/s44321-026-00429-1)
Supplement: Supplementary file 5 — Source data Fig. 2 [file 44321_2026_429_MOESM5_ESM.zip]

Archive with 2 entries (1 files):
- Figure 2/2J/
- Figure 2/2J/2J.wsp
