# Supplementary material for: Betrixaban activates cGAS-STING to promote antitumor immunity without pathological inflammation
Source: EMBO Mol Med. 2026 May 14;18(6):2213–35. doi: 10.1038/s44321-026-00429-1 (PMC13269763; doi:10.1038/s44321-026-00429-1)
Supplement: Supplementary file 5 — Source data Fig. 2 [file 44321_2026_429_MOESM5_ESM.zip › Figure 2/2J/2J.wsp]

<?xml version="1.0" encoding="UTF-8"?>
 <Workspace version="20.0"  modDate="Sun Feb 22 21:36:48 CST 2026"  clientTimestamp="1771767408310"  flowJoVersion="10.6.2"  drawRowBorders="1"  drawColumnBorders="1"  hideCompNodes="1"  curGroup="All Samples"  groupPaneHeight="-1"  xmlns:xsi="http://www.w3.org/2001/XMLSchema-instance"  xmlns:gating="http://www.isac-net.org/std/Gating-ML/v2.0/gating"  xmlns:transforms="http://www.isac-net.org/std/Gating-ML/v2.0/transformations"  xmlns:data-type="http://www.isac-net.org/std/Gating-ML/v2.0/datatypes"  xsi:schemaLocation="http://www.isac-net.org/std/Gating-ML/v2.0/gating http://www.isac-net.org/std/Gating-ML/v2.0/gating/Gating-ML.v2.0.xsd http://www.isac-net.org/std/Gating-ML/v2.0/transformations http://www.isac-net.org/std/Gating-ML/v2.0/gating/Transformations.v2.0.xsd http://www.isac-net.org/std/Gating-ML/v2.0/datatypes http://www.isac-net.org/std/Gating-ML/v2.0/gating/DataTypes.v2.0.xsd "  nonAutoSaveFileName="file:/D:/EMBO_BT_anti-inflammation/Source%20Data_EMM-2025-22966/Figure%202/2J/2J.wsp" >
   <WindowPosition x="20"  y="20"  width="600"  height="720"  displayed="1"  panelState="" />
   <TextTraits font="SansSerif"  size="11"  name=""  style="plain"  color="#000000"  background="#00ffffff"  just="left" />
   <Columns>
     <TColumn width="300" >
       <Property key="fj.appnode.prop.name" />
     </TColumn>
     <TColumn width="140" >
       <Property key="fj.appnode.prop.statistic" />
     </TColumn>
     <TColumn width="140" >
       <Property key="fj.appnode.prop.ncells" />
     </TColumn>
   </Columns>
   <Matrices>
     <transforms:spilloverMatrix spectral="0"  prefix="Comp-"  name="Acquisition-defined"  editable="0"  color="#c0c0c0"  version="FlowJo-10.6.2"  status="FINALIZED"  transforms:id="6f39c58a-6a0c-4424-8a70-bda710bebf40"  suffix="" >
       <data-type:parameters>
         <data-type:parameter data-type:name="FITC-A"  userProvidedCompInfix="Comp-FITC-A" />
         <data-type:parameter data-type:name="PE-A"  userProvidedCompInfix="Comp-PE-A" />
         <data-type:parameter data-type:name="PerCP-Cy5.5-A"  userProvidedCompInfix="Comp-PerCP-Cy5.5-A" />
         <data-type:parameter data-type:name="PE-Cy7-A"  userProvidedCompInfix="Comp-PE-Cy7-A" />
         <data-type:parameter data-type:name="APC-A"  userProvidedCompInfix="Comp-APC-A" />
         <data-type:parameter data-type:name="APC-Cy7-A"  userProvidedCompInfix="Comp-APC-Cy7-A" />
       </data-type:parameters>
       <transforms:spillover data-type:parameter="FITC-A"  userProvidedCompInfix="Comp-FITC-A" >
         <transforms:coefficient data-type:parameter="FITC-A"  transforms:value="1" />
         <transforms:coefficient data-type:parameter="PE-A"  transforms:value="0.1414999962" />
         <transforms:coefficient data-type:parameter="PerCP-Cy5.5-A"  transforms:value="0" />
         <transforms:coefficient data-type:parameter="PE-Cy7-A"  transforms:value="0.0004999363" />
         <transforms:coefficient data-type:parameter="APC-A"  transforms:value="0" />
         <transforms:coefficient data-type:parameter="APC-Cy7-A"  transforms:value="0" />
       </transforms:spillover>
       <transforms:spillover data-type:parameter="PE-A"  userProvidedCompInfix="Comp-PE-A" >
         <transforms:coefficient data-type:parameter="FITC-A"  transforms:value="0.0094999997" />
         <transforms:coefficient data-type:parameter="PE-A"  transforms:value="1" />
         <transforms:coefficient data-type:parameter="PerCP-Cy5.5-A"  transforms:value="0" />
         <transforms:coefficient data-type:parameter="PE-Cy7-A"  transforms:value="0.0040000002" />
         <transforms:coefficient data-type:parameter="APC-A"  transforms:value="0" />
         <transforms:coefficient data-type:parameter="APC-Cy7-A"  transforms:value="0" />
       </transforms:spillover>
       <transforms:spillover data-type:parameter="PerCP-Cy5.5-A"  userProvidedCompInfix="Comp-PerCP-Cy5.5-A" >
         <transforms:coefficient data-type:parameter="FITC-A"  transforms:value="0" />
         <transforms:coefficient data-type:parameter="PE-A"  transforms:value="0" />
         <transforms:coefficient data-type:parameter="PerCP-Cy5.5-A"  transforms:value="1" />
         <transforms:coefficient data-type:parameter="PE-Cy7-A"  transforms:value="0" />
         <transforms:coefficient data-type:parameter="APC-A"  transforms:value="0" />
         <transforms:coefficient data-type:parameter="APC-Cy7-A"  transforms:value="0" />
       </transforms:spillover>
       <transforms:spillover data-type:parameter="PE-Cy7-A"  userProvidedCompInfix="Comp-PE-Cy7-A" >
         <transforms:coefficient data-type:parameter="FITC-A"  transforms:value="0.0048000002" />
         <transforms:coefficient data-type:parameter="PE-A"  transforms:value="0.0599999987" />
         <transforms:coefficient data-type:parameter="PerCP-Cy5.5-A"  transforms:value="0" />
         <transforms:coefficient data-type:parameter="PE-Cy7-A"  transforms:value="1" />
         <transforms:coefficient data-type:parameter="APC-A"  transforms:value="0.0034" />
         <transforms:coefficient data-type:parameter="APC-Cy7-A"  transforms:value="0" />
       </transforms:spillover>
       <transforms:spillover data-type:parameter="APC-A"  userProvidedCompInfix="Comp-APC-A" >
         <transforms:coefficient data-type:parameter="FITC-A"  transforms:value="0" />
         <transforms:coefficient data-type:parameter="PE-A"  transforms:value="0" />
         <transforms:coefficient data-type:parameter="PerCP-Cy5.5-A"  transforms:value="0" />
         <transforms:coefficient data-type:parameter="PE-Cy7-A"  transforms:value="0.0002395528" />
         <transforms:coefficient data-type:parameter="APC-A"  transforms:value="1" />
         <transforms:coefficient data-type:parameter="APC-Cy7-A"  transforms:value="0" />
       </transforms:spillover>
       <transforms:spillover data-type:parameter="APC-Cy7-A"  userProvidedCompInfix="Comp-APC-Cy7-A" >
         <transforms:coefficient data-type:parameter="FITC-A"  transforms:value="0" />
         <transforms:coefficient data-type:parameter="PE-A"  transforms:value="0" />
         <transforms:coefficient data-type:parameter="PerCP-Cy5.5-A"  transforms:value="0" />
         <transforms:coefficient data-type:parameter="PE-Cy7-A"  transforms:value="0" />
         <transforms:coefficient data-type:parameter="APC-A"  transforms:value="0" />
         <transforms:coefficient data-type:parameter="APC-Cy7-A"  transforms:value="1" />
       </transforms:spillover>
     </transforms:spilloverMatrix>
   </Matrices>
   <Cytometers>
     <Cytometer name="DIVA"  cyt="BD FACSVerse"  useFCS3="1"  extraNegs="0"  widthBasis="-100"  linMin="0"  logMin="3"  linMax="262144"  logMax="262144"  linearRescale="1"  logRescale="1"  linFromKW="1"  logFromKW="1"  useGain="0"  useTransform="1"  transformType="BIEX"  manufacturer=""  serialnumber=""  homepage="workspaces-and-samples/flowjo-and-your-cytometer/ws-cytometer-bd/"  icon="bd.PNG" >
       <LinParams>
         <Param>time</Param>
       </LinParams>
       <LogParams/>
       <FilterParams/>
       <TransformStore>
         <MatrixID matrixId="6f39c58a-6a0c-4424-8a70-bda710bebf40" >
           <Transforms>
             <transforms:linear transforms:minRange="0"  transforms:maxRange="262144"  gain="1" >
               <data-type:parameter data-type:name="FSC-H" />
             </transforms:linear>
             <transforms:biex transforms:length="256"  transforms:maxRange="262144"  transforms:neg="0"  transforms:width="-100"  transforms:pos="4.418539922" >
               <data-type:parameter data-type:name="APC-A" />
             </transforms:biex>
             <transforms:linear transforms:minRange="0"  transforms:maxRange="262144"  gain="1" >
               <data-type:parameter data-type:name="FSC-W" />
             </transforms:linear>
             <transforms:biex transforms:length="256"  transforms:maxRange="262144"  transforms:neg="0"  transforms:width="-100"  transforms:pos="4.418539922" >
               <data-type:parameter data-type:name="PE-Cy7-A" />
             </transforms:biex>
             <transforms:linear transforms:minRange="0"  transforms:maxRange="262144"  gain="1" >
               <data-type:parameter data-type:name="SSC-W" />
             </transforms:linear>
             <transforms:linear transforms:minRange="0"  transforms:maxRange="262144"  gain="1" >
               <data-type:parameter data-type:name="SSC-H" />
             </transforms:linear>
             <transforms:biex transforms:length="256"  transforms:maxRange="262144"  transforms:neg="0"  transforms:width="-100"  transforms:pos="4.418539922" >
               <data-type:parameter data-type:name="FITC-A" />
             </transforms:biex>
             <transforms:biex transforms:length="256"  transforms:maxRange="262144"  transforms:neg="0"  transforms:width="-100"  transforms:pos="4.418539922" >
               <data-type:parameter data-type:name="PerCP-Cy5.5-A" />
             </transforms:biex>
             <transforms:linear transforms:minRange="0"  transforms:maxRange="262144"  gain="1" >
               <data-type:parameter data-type:name="FSC-A" />
             </transforms:linear>
             <transforms:biex transforms:length="256"  transforms:maxRange="262144"  transforms:neg="0"  transforms:width="-100"  transforms:pos="4.418539922" >
               <data-type:parameter data-type:name="PE-A" />
             </transforms:biex>
             <transforms:biex transforms:length="256"  transforms:maxRange="262144"  transforms:neg="0"  transforms:width="-100"  transforms:pos="4.418539922" >
               <data-type:parameter data-type:name="APC-Cy7-A" />
             </transforms:biex>
             <transforms:linear transforms:minRange="0"  transforms:maxRange="262144"  gain="1" >
               <data-type:parameter data-type:name="SSC-A" />
             </transforms:linear>
           </Transforms>
         </MatrixID>
       </TransformStore>
     </Cytometer>
   </Cytometers>
   <Groups>
     <GroupNode name="All Samples"  annotation=""  owningGroup="All Samples"  expanded="1"  sortPriority="10"  count="-1" >
       <Graph smoothing="0"  backColor="#ffffff"  foreColor="#000000"  type="Pseudocolor"  fast="1" >
         <Axis dimension="x"  name=""  label=""  auto="auto" />
         <Axis dimension="y"  name=""  label=""  auto="auto" />
         <GraphSettings level="5%"  smoothingHighResolution="1"  contourHighResolution="1"  histogramSmoothingCount="0"  graphResolution="256"  showOutliers="0"  drawLargeDots="0"  dotsToDraw="8000"  tint="le.chartfill.tinted.40"  lineWeight="le.lineweight.normal"  lineStyle="le.linestyle.solid" />
         <GraphEnvironment showGrid="0"  showAxes="tnlTNL"  showGates="1"  showFreqOnPlots="1"  showGateNameOnPlots="1"  showMedians="0"  showUncomped="0"  addEventParam="0"  lastYAxisName="" >
           <TextTraits font="SansSerif"  size="11"  name="Labels"  style="plain"  color="#000000"  background="#00ffffff"  just="left" />
           <TextTraits font="SansSerif"  size="11"  name="LayoutGates"  style="plain"  color="#000000"  background="#00ffffff"  just="left" />
           <TextTraits font="SansSerif"  size="9"  name="Numbers"  style="plain"  color="#000000"  background="#00ffffff"  just="left" />
           <TextTraits font="SansSerif"  size="9"  name="Legend"  style="plain"  color="#000000"  background="#00ffffff"  just="left" />
         </GraphEnvironment>
       </Graph>
       <Group name="All Samples"  live="1"  role="ws.group.dlog.test"  key=""  synchronized="0"  foreground="#000000"  fontStyle="bold" >
         <Criteria/>
         <SampleRefs>
           <SampleRef sampleID="1" />
           <SampleRef sampleID="4" />
           <SampleRef sampleID="3" />
           <SampleRef sampleID="2" />
         </SampleRefs>
         <Keywords/>
       </Group>
     </GroupNode>
     <GroupNode name="Compensation"  annotation=""  owningGroup="Compensation"  expanded="1"  sortPriority="10"  count="-1" >
       <Graph smoothing="0"  backColor="#ffffff"  foreColor="#000000"  type="Pseudocolor"  fast="1" >
         <Axis dimension="x"  name=""  label=""  auto="auto" />
         <Axis dimension="y"  name=""  label=""  auto="auto" />
         <GraphSettings level="5%"  smoothingHighResolution="1"  contourHighResolution="1"  histogramSmoothingCount="0"  graphResolution="256"  showOutliers="0"  drawLargeDots="0"  dotsToDraw="8000"  tint="le.chartfill.tinted.40"  lineWeight="le.lineweight.normal"  lineStyle="le.linestyle.solid" />
         <GraphEnvironment showGrid="0"  showAxes="tnlTNL"  showGates="1"  showFreqOnPlots="1"  showGateNameOnPlots="1"  showMedians="0"  showUncomped="0"  addEventParam="0"  lastYAxisName="" >
           <TextTraits font="SansSerif"  size="11"  name="Labels"  style="plain"  color="#000000"  background="#00ffffff"  just="left" />
           <TextTraits font="SansSerif"  size="11"  name="LayoutGates"  style="plain"  color="#000000"  background="#00ffffff"  just="left" />
           <TextTraits font="SansSerif"  size="9"  name="Numbers"  style="plain"  color="#000000"  background="#00ffffff"  just="left" />
           <TextTraits font="SansSerif"  size="9"  name="Legend"  style="plain"  color="#000000"  background="#00ffffff"  just="left" />
         </GraphEnvironment>
       </Graph>
       <Group name="Compensation"  live="1"  role="ws.group.dlog.compensation"  key=""  synchronized="0"  foreground="#bc1900"  fontStyle="bold" >
         <Criteria>
           <Criterion connector="And"  keyword="$FIL"  function="Contains"  value="unstained" />
           <Criterion connector="Or"  keyword="$FIL"  function="Contains"  value="comp" />
         </Criteria>
         <Keywords/>
       </Group>
     </GroupNode>
   </Groups>
   <SampleList>
     <Sample>
       <DataSet uri="file:/D:/EMBO_BT_anti-inflammation/Source%20Data_EMM-2025-22966/Figure%202/2J/bt_after.fcs"  sampleID="1" />
       <transforms:spilloverMatrix spectral="0"  prefix="Comp-"  name="Acquisition-defined"  editable="0"  color="#c0c0c0"  version="FlowJo-10.6.2"  status="FINALIZED"  transforms:id="6f39c58a-6a0c-4424-8a70-bda710bebf40"  suffix="" >
         <data-type:parameters>
           <data-type:parameter data-type:name="FITC-A"  userProvidedCompInfix="Comp-FITC-A" />
           <data-type:parameter data-type:name="PE-A"  userProvidedCompInfix="Comp-PE-A" />
           <data-type:parameter data-type:name="PerCP-Cy5.5-A"  userProvidedCompInfix="Comp-PerCP-Cy5.5-A" />
           <data-type:parameter data-type:name="PE-Cy7-A"  userProvidedCompInfix="Comp-PE-Cy7-A" />
           <data-type:parameter data-type:name="APC-A"  userProvidedCompInfix="Comp-APC-A" />
           <data-type:parameter data-type:name="APC-Cy7-A"  userProvidedCompInfix="Comp-APC-Cy7-A" />
         </data-type:parameters>
         <transforms:spillover data-type:parameter="FITC-A"  userProvidedCompInfix="Comp-FITC-A" >
           <transforms:coefficient data-type:parameter="FITC-A"  transforms:value="1" />
           <transforms:coefficient data-type:parameter="PE-A"  transforms:value="0.1414999962" />
           <transforms:coefficient data-type:parameter="PerCP-Cy5.5-A"  transforms:value="0" />
           <transforms:coefficient data-type:parameter="PE-Cy7-A"  transforms:value="0.0004999363" />
           <transforms:coefficient data-type:parameter="APC-A"  transforms:value="0" />
           <transforms:coefficient data-type:parameter="APC-Cy7-A"  transforms:value="0" />
         </transforms:spillover>
         <transforms:spillover data-type:parameter="PE-A"  userProvidedCompInfix="Comp-PE-A" >
           <transforms:coefficient data-type:parameter="FITC-A"  transforms:value="0.0094999997" />
           <transforms:coefficient data-type:parameter="PE-A"  transforms:value="1" />
           <transforms:coefficient data-type:parameter="PerCP-Cy5.5-A"  transforms:value="0" />
           <transforms:coefficient data-type:parameter="PE-Cy7-A"  transforms:value="0.0040000002" />
           <transforms:coefficient data-type:parameter="APC-A"  transforms:value="0" />
           <transforms:coefficient data-type:parameter="APC-Cy7-A"  transforms:value="0" />
         </transforms:spillover>
         <transforms:spillover data-type:parameter="PerCP-Cy5.5-A"  userProvidedCompInfix="Comp-PerCP-Cy5.5-A" >
           <transforms:coefficient data-type:parameter="FITC-A"  transforms:value="0" />
           <transforms:coefficient data-type:parameter="PE-A"  transforms:value="0" />
           <transforms:coefficient data-type:parameter="PerCP-Cy5.5-A"  transforms:value="1" />
           <transforms:coefficient data-type:parameter="PE-Cy7-A"  transforms:value="0" />
           <transforms:coefficient data-type:parameter="APC-A"  transforms:value="0" />
           <transforms:coefficient data-type:parameter="APC-Cy7-A"  transforms:value="0" />
         </transforms:spillover>
         <transforms:spillover data-type:parameter="PE-Cy7-A"  userProvidedCompInfix="Comp-PE-Cy7-A" >
           <transforms:coefficient data-type:parameter="FITC-A"  transforms:value="0.0048000002" />
           <transforms:coefficient data-type:parameter="PE-A"  transforms:value="0.0599999987" />
           <transforms:coefficient data-type:parameter="PerCP-Cy5.5-A"  transforms:value="0" />
           <transforms:coefficient data-type:parameter="PE-Cy7-A"  transforms:value="1" />
           <transforms:coefficient data-type:parameter="APC-A"  transforms:value="0.0034" />
           <transforms:coefficient data-type:parameter="APC-Cy7-A"  transforms:value="0" />
         </transforms:spillover>
         <transforms:spillover data-type:parameter="APC-A"  userProvidedCompInfix="Comp-APC-A" >
           <transforms:coefficient data-type:parameter="FITC-A"  transforms:value="0" />
           <transforms:coefficient data-type:parameter="PE-A"  transforms:value="0" />
           <transforms:coefficient data-type:parameter="PerCP-Cy5.5-A"  transforms:value="0" />
           <transforms:coefficient data-type:parameter="PE-Cy7-A"  transforms:value="0.0002395528" />
           <transforms:coefficient data-type:parameter="APC-A"  transforms:value="1" />
           <transforms:coefficient data-type:parameter="APC-Cy7-A"  transforms:value="0" />
         </transforms:spillover>
         <transforms:spillover data-type:parameter="APC-Cy7-A"  userProvidedCompInfix="Comp-APC-Cy7-A" >
           <transforms:coefficient data-type:parameter="FITC-A"  transforms:value="0" />
           <transforms:coefficient data-type:parameter="PE-A"  transforms:value="0" />
           <transforms:coefficient data-type:parameter="PerCP-Cy5.5-A"  transforms:value="0" />
           <transforms:coefficient data-type:parameter="PE-Cy7-A"  transforms:value="0" />
           <transforms:coefficient data-type:parameter="APC-A"  transforms:value="0" />
           <transforms:coefficient data-type:parameter="APC-Cy7-A"  transforms:value="1" />
         </transforms:spillover>
       </transforms:spilloverMatrix>
       <Transformations>
         <transforms:linear transforms:minRange="0"  transforms:maxRange="262144"  gain="1" >
           <data-type:parameter data-type:name="FSC-A" />
         </transforms:linear>
         <transforms:linear transforms:minRange="0"  transforms:maxRange="262144"  gain="1" >
           <data-type:parameter data-type:name="FSC-W" />
         </transforms:linear>
         <transforms:linear transforms:minRange="0"  transforms:maxRange="262144"  gain="1" >
           <data-type:parameter data-type:name="FSC-H" />
         </transforms:linear>
         <transforms:linear transforms:minRange="0"  transforms:maxRange="262144"  gain="1" >
           <data-type:parameter data-type:name="SSC-A" />
         </transforms:linear>
         <transforms:linear transforms:minRange="0"  transforms:maxRange="262144"  gain="1" >
           <data-type:parameter data-type:name="SSC-W" />
         </transforms:linear>
         <transforms:linear transforms:minRange="0"  transforms:maxRange="262144"  gain="1" >
           <data-type:parameter data-type:name="SSC-H" />
         </transforms:linear>
         <transforms:biex transforms:length="256"  transforms:maxRange="262144"  transforms:neg="0"  transforms:width="-100"  transforms:pos="4.418539922" >
           <data-type:parameter data-type:name="FITC-A" />
         </transforms:biex>
         <transforms:biex transforms:length="256"  transforms:maxRange="262144"  transforms:neg="0"  transforms:width="-100"  transforms:pos="4.418539922" >
           <data-type:parameter data-type:name="PE-A" />
         </transforms:biex>
         <transforms:biex transforms:length="256"  transforms:maxRange="262144"  transforms:neg="0"  transforms:width="-100"  transforms:pos="4.418539922" >
           <data-type:parameter data-type:name="PerCP-Cy5.5-A" />
         </transforms:biex>
         <transforms:biex transforms:length="256"  transforms:maxRange="262144"  transforms:neg="0"  transforms:width="-100"  transforms:pos="4.418539922" >
           <data-type:parameter data-type:name="PE-Cy7-A" />
         </transforms:biex>
         <transforms:biex transforms:length="256"  transforms:maxRange="262144"  transforms:neg="0"  transforms:width="-100"  transforms:pos="4.418539922" >
           <data-type:parameter data-type:name="APC-A" />
         </transforms:biex>
         <transforms:biex transforms:length="256"  transforms:maxRange="262144"  transforms:neg="0"  transforms:width="-100"  transforms:pos="4.418539922" >
           <data-type:parameter data-type:name="APC-Cy7-A" />
         </transforms:biex>
         <transforms:linear transforms:minRange="1.5301957201"  transforms:maxRange="71"  gain="0.0010814104" >
           <data-type:parameter data-type:name="Time" />
         </transforms:linear>
         <transforms:biex transforms:length="256"  transforms:maxRange="262144"  transforms:neg="0"  transforms:width="-100"  transforms:pos="4.418539922" >
           <data-type:parameter data-type:name="Comp-FITC-A" />
         </transforms:biex>
         <transforms:biex transforms:length="256"  transforms:maxRange="262144"  transforms:neg="0"  transforms:width="-100"  transforms:pos="4.418539922" >
           <data-type:parameter data-type:name="Comp-PE-A" />
         </transforms:biex>
         <transforms:biex transforms:length="256"  transforms:maxRange="262144"  transforms:neg="0"  transforms:width="-100"  transforms:pos="4.418539922" >
           <data-type:parameter data-type:name="Comp-PerCP-Cy5.5-A" />
         </transforms:biex>
         <transforms:biex transforms:length="256"  transforms:maxRange="262144"  transforms:neg="0"  transforms:width="-100"  transforms:pos="4.418539922" >
           <data-type:parameter data-type:name="Comp-PE-Cy7-A" />
         </transforms:biex>
         <transforms:biex transforms:length="256"  transforms:maxRange="262144"  transforms:neg="0"  transforms:width="-100"  transforms:pos="4.418539922" >
           <data-type:parameter data-type:name="Comp-APC-A" />
         </transforms:biex>
         <transforms:biex transforms:length="256"  transforms:maxRange="262144"  transforms:neg="0"  transforms:width="-100"  transforms:pos="4.418539922" >
           <data-type:parameter data-type:name="Comp-APC-Cy7-A" />
         </transforms:biex>
       </Transformations>
       <Keywords>
         <Keyword name="FJ_FCS_VERSION"  value="3" />
         <Keyword name="$BEGINDATA"  value="3240        " />
         <Keyword name="$ENDDATA"  value="1114167     " />
         <Keyword name="$BEGINANALYSIS"  value="0" />
         <Keyword name="$ENDANALYSIS"  value="0" />
         <Keyword name="$BEGINSTEXT"  value="0" />
         <Keyword name="$ENDSTEXT"  value="0" />
         <Keyword name="$MODE"  value="L" />
         <Keyword name="$BYTEORD"  value="1,2,3,4" />
         <Keyword name="$DATATYPE"  value="F" />
         <Keyword name="$PAR"  value="13" />
         <Keyword name="$TOT"  value="21364" />
         <Keyword name="$NEXTDATA"  value="0" />
         <Keyword name="$TIMESTEP"  value="0.001" />
         <Keyword name="$P1B"  value="32" />
         <Keyword name="$P1E"  value="0,0" />
         <Keyword name="$P1N"  value="FSC-A" />
         <Keyword name="$P1V"  value="261" />
         <Keyword name="$P1R"  value="262144" />
         <Keyword name="P1MS"  value="0000000" />
         <Keyword name="P1DISPLAY"  value="LIN" />
         <Keyword name="$P2B"  value="32" />
         <Keyword name="$P2E"  value="0,0" />
         <Keyword name="$P2N"  value="FSC-W" />
         <Keyword name="$P2V"  value="261" />
         <Keyword name="$P2R"  value="262144" />
         <Keyword name="P2MS"  value="0000000" />
         <Keyword name="P2DISPLAY"  value="LIN" />
         <Keyword name="$P3B"  value="32" />
         <Keyword name="$P3E"  value="0,0" />
         <Keyword name="$P3N"  value="FSC-H" />
         <Keyword name="$P3V"  value="261" />
         <Keyword name="$P3R"  value="262144" />
         <Keyword name="P3MS"  value="0000000" />
         <Keyword name="P3DISPLAY"  value="LIN" />
         <Keyword name="$P4B"  value="32" />
         <Keyword name="$P4E"  value="0,0" />
         <Keyword name="$P4N"  value="SSC-A" />
         <Keyword name="$P4V"  value="390" />
         <Keyword name="$P4R"  value="262144" />
         <Keyword name="P4MS"  value="0000000" />
         <Keyword name="P4DISPLAY"  value="LIN" />
         <Keyword name="$P5B"  value="32" />
         <Keyword name="$P5E"  value="0,0" />
         <Keyword name="$P5N"  value="SSC-W" />
         <Keyword name="$P5V"  value="390" />
         <Keyword name="$P5R"  value="262144" />
         <Keyword name="P5MS"  value="0000000" />
         <Keyword name="P5DISPLAY"  value="LIN" />
         <Keyword name="$P6B"  value="32" />
         <Keyword name="$P6E"  value="0,0" />
         <Keyword name="$P6N"  value="SSC-H" />
         <Keyword name="$P6V"  value="390" />
         <Keyword name="$P6R"  value="262144" />
         <Keyword name="P6MS"  value="0000000" />
         <Keyword name="P6DISPLAY"  value="LIN" />
         <Keyword name="$P7B"  value="32" />
         <Keyword name="$P7E"  value="0,0" />
         <Keyword name="$P7N"  value="FITC-A" />
         <Keyword name="$P7V"  value="421" />
         <Keyword name="$P7S"  value="CD4 FITC-A" />
         <Keyword name="$P7R"  value="262144" />
         <Keyword name="P7BS"  value="0000043" />
         <Keyword name="P7MS"  value="0000000" />
         <Keyword name="P7DISPLAY"  value="LOG" />
         <Keyword name="$P8B"  value="32" />
         <Keyword name="$P8E"  value="0,0" />
         <Keyword name="$P8N"  value="PE-A" />
         <Keyword name="$P8V"  value="409" />
         <Keyword name="$P8S"  value="B220 PE-A" />
         <Keyword name="$P8R"  value="262144" />
         <Keyword name="P8BS"  value="0002737" />
         <Keyword name="P8MS"  value="0000000" />
         <Keyword name="P8DISPLAY"  value="LOG" />
         <Keyword name="$P9B"  value="32" />
         <Keyword name="$P9E"  value="0,0" />
         <Keyword name="$P9N"  value="PerCP-Cy5.5-A" />
         <Keyword name="$P9V"  value="578" />
         <Keyword name="$P9S"  value="CD3 PerCP-Cy5.5-A" />
         <Keyword name="$P9R"  value="262144" />
         <Keyword name="P9BS"  value="0000059" />
         <Keyword name="P9MS"  value="0000000" />
         <Keyword name="P9DISPLAY"  value="LOG" />
         <Keyword name="$P10B"  value="32" />
         <Keyword name="$P10E"  value="0,0" />
         <Keyword name="$P10N"  value="PE-Cy7-A" />
         <Keyword name="$P10V"  value="480" />
         <Keyword name="$P10S"  value="CD45 PE-Cy7-A" />
         <Keyword name="$P10R"  value="262144" />
         <Keyword name="P10BS"  value="0000051" />
         <Keyword name="P10MS"  value="0000000" />
         <Keyword name="P10DISPLAY"  value="LOG" />
         <Keyword name="$P11B"  value="32" />
         <Keyword name="$P11E"  value="0,0" />
         <Keyword name="$P11N"  value="APC-A" />
         <Keyword name="$P11V"  value="529" />
         <Keyword name="$P11S"  value="CD8 APC-A" />
         <Keyword name="$P11R"  value="262144" />
         <Keyword name="P11BS"  value="0000115" />
         <Keyword name="P11MS"  value="0000000" />
         <Keyword name="P11DISPLAY"  value="LOG" />
         <Keyword name="$P12B"  value="32" />
         <Keyword name="$P12E"  value="0,0" />
         <Keyword name="$P12N"  value="APC-Cy7-A" />
         <Keyword name="$P12V"  value="575" />
         <Keyword name="$P12S"  value="APC-Cy7-A" />
         <Keyword name="$P12R"  value="262144" />
         <Keyword name="P12MS"  value="0000000" />
         <Keyword name="P12DISPLAY"  value="LOG" />
         <Keyword name="$P13B"  value="32" />
         <Keyword name="$P13E"  value="0,0" />
         <Keyword name="$P13N"  value="Time" />
         <Keyword name="$P13R"  value="262144" />
         <Keyword name="P13MS"  value="0000000" />
         <Keyword name="P13DISPLAY"  value="LIN" />
         <Keyword name="SPILL"  value="6,FITC-A,PE-A,PerCP-Cy5.5-A,PE-Cy7-A,APC-A,APC-Cy7-A,1,0.1415,0,0.000499936345159663,0,0,0.0095,1,0,0.004,0,0,0,0,1,0,0,0,0.0048,0.06,0,1,0.0034,0,0,0,0,0.000239552832055672,1,0,0,0,0,0,0,1" />
         <Keyword name="APPLY COMPENSATION"  value="TRUE" />
         <Keyword name="FLUIDICS MODE"  value="Normal" />
         <Keyword name="LASER1NAME"  value="Blue" />
         <Keyword name="LASER1DELAY"  value="0" />
         <Keyword name="LASER1ASF"  value="0.9381586" />
         <Keyword name="LASER2NAME"  value="Red" />
         <Keyword name="LASER2DELAY"  value="36.41267" />
         <Keyword name="LASER2ASF"  value="0.7550002" />
         <Keyword name="WINDOW EXTENSION"  value="3" />
         <Keyword name="THRESHOLD"  value="FSC,10000" />
         <Keyword name="FSC ASF"  value="0.9558676" />
         <Keyword name="CHARSET"  value="Windows-1252" />
         <Keyword name="GUID"  value="896ec395-c382-4171-a4b8-f18d20afc8c9" />
         <Keyword name="$OP"  value="Admin User" />
         <Keyword name="$INST"  value="None" />
         <Keyword name="OPERATOR EMAIL"  value="admin@bd.com" />
         <Keyword name="$EXP"  value="Admin User" />
         <Keyword name="CYTOMETER CONFIGURATION NAME"  value="4-Blue 2-Red (RUO)" />
         <Keyword name="CYTOMETER CONFIGURATION DATE CREATED"  value="25-Apr-2012-02:42:31" />
         <Keyword name="CYTOMETER CONFIGURATION DATE MODIFIED"  value="01-Dec-2017-02:02:00" />
         <Keyword name="CYTOMETER CONFIGURATION REGULATORY STATUS"  value="RUO" />
         <Keyword name="CST BEAD LOT ID"  value="63437" />
         <Keyword name="CST BEAD LOT EXPIRATION DATE"  value="31-Jan-2019-00:00:00" />
         <Keyword name="CST BEAD LOT REGULATORY STATUS"  value="RUO" />
         <Keyword name="CHARACTERIZATION QC DATE"  value="20-Jul-2020-13:05:08" />
         <Keyword name="PERFORMANCE QC DATE"  value="04-Jun-2025-17:20:34" />
         <Keyword name="PERFORMANCE QC STATUS"  value="Pass" />
         <Keyword name="PERFORMANCE QC WARNING MESSAGE1"  value="CS+T Bead Lot (Lot ID 63437) has expired" />
         <Keyword name="PERFORMANCE QC WARNING MESSAGE2"  value="Blue Laser alignment check failed" />
         <Keyword name="$BTIM"  value="22:12:44" />
         <Keyword name="$DATE"  value="15-Jun-2025" />
         <Keyword name="$ETIM"  value="22:13:55" />
         <Keyword name="$SYS"  value="Microsoft Windows NT 6.1.7601 Service Pack 1" />
         <Keyword name="$FIL"  value="c1-cd8.fcs" />
         <Keyword name="CREATOR"  value="BD FACSuite v1.0.5" />
         <Keyword name="$CYT"  value="BD FACSVerse" />
         <Keyword name="CYTNUM"  value="Z6511540192" />
         <Keyword name="$CYTSN"  value="Z6511540192" />
         <Keyword name="TUBE NAME"  value="c1-cd8" />
         <Keyword name="TUBE SETTINGS NAME"  value="Lyse Wash" />
         <Keyword name="TUBE SETTINGS ID"  value="cec2fa25-840e-4c4f-ad45-8147513f6e2b" />
         <Keyword name="$PROJ"  value="240227 IR PAC1+WT 45 4 8 b" />
         <Keyword name="AUTOBS"  value="TRUE" />
         <Keyword name="EXPORT USER NAME"  value="BDAdministrator" />
         <Keyword name="EXPORT TIME"  value="15-Jun-2025-22:47:15" />
         <Keyword name="QCMESSAGE1"  value="P4 gate does not contain requested 10,000 events [6_15_2025 10:47:15 PM]" />
         <Keyword name="$P1S"  value="" />
         <Keyword name="$P2S"  value="" />
         <Keyword name="$P3S"  value="" />
         <Keyword name="$P4S"  value="" />
         <Keyword name="$P5S"  value="" />
         <Keyword name="$P6S"  value="" />
         <Keyword name="$P13S"  value="" />
         <Keyword name="$P14N"  value="Comp-FITC-A" />
         <Keyword name="$P14S"  value="CD4 FITC-A" />
         <Keyword name="$P14R"  value="262144" />
         <Keyword name="$P15N"  value="Comp-PE-A" />
         <Keyword name="$P15S"  value="B220 PE-A" />
         <Keyword name="$P15R"  value="262144" />
         <Keyword name="$P16N"  value="Comp-PerCP-Cy5.5-A" />
         <Keyword name="$P16S"  value="CD3 PerCP-Cy5.5-A" />
         <Keyword name="$P16R"  value="262144" />
         <Keyword name="$P17N"  value="Comp-PE-Cy7-A" />
         <Keyword name="$P17S"  value="CD45 PE-Cy7-A" />
         <Keyword name="$P17R"  value="262144" />
         <Keyword name="$P18N"  value="Comp-APC-A" />
         <Keyword name="$P18S"  value="CD8 APC-A" />
         <Keyword name="$P18R"  value="262144" />
         <Keyword name="$P19N"  value="Comp-APC-Cy7-A" />
         <Keyword name="$P19S"  value="APC-Cy7-A" />
         <Keyword name="$P19R"  value="262144" />
       </Keywords>
       <SampleNode name="bt_after.fcs"  annotation=""  owningGroup=""  expanded="1"  sortPriority="10"  count="21364"  sampleID="1" >
         <Graph smoothing="0"  backColor="#ffffff"  foreColor="#000000"  type="Pseudocolor"  fast="1" >
           <Axis dimension="x"  name="FSC-A"  label=""  auto="auto" />
           <Axis dimension="y"  name="SSC-A"  label=""  auto="auto" />
           <GraphSettings level="5%"  smoothingHighResolution="1"  contourHighResolution="1"  histogramSmoothingCount="0"  graphResolution="256"  showOutliers="0"  drawLargeDots="0"  dotsToDraw="8000"  tint="le.chartfill.tinted.40"  lineWeight="le.lineweight.normal"  lineStyle="le.linestyle.solid" />
           <GraphEnvironment showGrid="0"  showAxes="tnlTNL"  showGates="1"  showFreqOnPlots="1"  showGateNameOnPlots="1"  showMedians="0"  showUncomped="0"  addEventParam="0"  lastYAxisName="" >
             <TextTraits font="SansSerif"  size="11"  name="Labels"  style="plain"  color="#000000"  background="#00ffffff"  just="left" />
             <TextTraits font="SansSerif"  size="11"  name="LayoutGates"  style="plain"  color="#000000"  background="#00ffffff"  just="left" />
             <TextTraits font="SansSerif"  size="9"  name="Numbers"  style="plain"  color="#000000"  background="#00ffffff"  just="left" />
             <TextTraits font="SansSerif"  size="9"  name="Legend"  style="plain"  color="#000000"  background="#00ffffff"  just="left" />
           </GraphEnvironment>
         </Graph>
         <Subpopulations/>
       </SampleNode>
     </Sample>
     <Sample>
       <DataSet uri="file:/D:/EMBO_BT_anti-inflammation/Source%20Data_EMM-2025-22966/Figure%202/2J/bt_before.fcs"  sampleID="2" />
       <transforms:spilloverMatrix spectral="0"  prefix="Comp-"  name="Acquisition-defined"  editable="0"  color="#c0c0c0"  version="FlowJo-10.6.2"  status="FINALIZED"  transforms:id="6f39c58a-6a0c-4424-8a70-bda710bebf40"  suffix="" >
         <data-type:parameters>
           <data-type:parameter data-type:name="FITC-A"  userProvidedCompInfix="Comp-FITC-A" />
           <data-type:parameter data-type:name="PE-A"  userProvidedCompInfix="Comp-PE-A" />
           <data-type:parameter data-type:name="PerCP-Cy5.5-A"  userProvidedCompInfix="Comp-PerCP-Cy5.5-A" />
           <data-type:parameter data-type:name="PE-Cy7-A"  userProvidedCompInfix="Comp-PE-Cy7-A" />
           <data-type:parameter data-type:name="APC-A"  userProvidedCompInfix="Comp-APC-A" />
           <data-type:parameter data-type:name="APC-Cy7-A"  userProvidedCompInfix="Comp-APC-Cy7-A" />
         </data-type:parameters>
         <transforms:spillover data-type:parameter="FITC-A"  userProvidedCompInfix="Comp-FITC-A" >
           <transforms:coefficient data-type:parameter="FITC-A"  transforms:value="1" />
           <transforms:coefficient data-type:parameter="PE-A"  transforms:value="0.1414999962" />
           <transforms:coefficient data-type:parameter="PerCP-Cy5.5-A"  transforms:value="0" />
           <transforms:coefficient data-type:parameter="PE-Cy7-A"  transforms:value="0.0004999363" />
           <transforms:coefficient data-type:parameter="APC-A"  transforms:value="0" />
           <transforms:coefficient data-type:parameter="APC-Cy7-A"  transforms:value="0" />
         </transforms:spillover>
         <transforms:spillover data-type:parameter="PE-A"  userProvidedCompInfix="Comp-PE-A" >
           <transforms:coefficient data-type:parameter="FITC-A"  transforms:value="0.0094999997" />
           <transforms:coefficient data-type:parameter="PE-A"  transforms:value="1" />
           <transforms:coefficient data-type:parameter="PerCP-Cy5.5-A"  transforms:value="0" />
           <transforms:coefficient data-type:parameter="PE-Cy7-A"  transforms:value="0.0040000002" />
           <transforms:coefficient data-type:parameter="APC-A"  transforms:value="0" />
           <transforms:coefficient data-type:parameter="APC-Cy7-A"  transforms:value="0" />
         </transforms:spillover>
         <transforms:spillover data-type:parameter="PerCP-Cy5.5-A"  userProvidedCompInfix="Comp-PerCP-Cy5.5-A" >
           <transforms:coefficient data-type:parameter="FITC-A"  transforms:value="0" />
           <transforms:coefficient data-type:parameter="PE-A"  transforms:value="0" />
           <transforms:coefficient data-type:parameter="PerCP-Cy5.5-A"  transforms:value="1" />
           <transforms:coefficient data-type:parameter="PE-Cy7-A"  transforms:value="0" />
           <transforms:coefficient data-type:parameter="APC-A"  transforms:value="0" />
           <transforms:coefficient data-type:parameter="APC-Cy7-A"  transforms:value="0" />
         </transforms:spillover>
         <transforms:spillover data-type:parameter="PE-Cy7-A"  userProvidedCompInfix="Comp-PE-Cy7-A" >
           <transforms:coefficient data-type:parameter="FITC-A"  transforms:value="0.0048000002" />
           <transforms:coefficient data-type:parameter="PE-A"  transforms:value="0.0599999987" />
           <transforms:coefficient data-type:parameter="PerCP-Cy5.5-A"  transforms:value="0" />
           <transforms:coefficient data-type:parameter="PE-Cy7-A"  transforms:value="1" />
           <transforms:coefficient data-type:parameter="APC-A"  transforms:value="0.0034" />
           <transforms:coefficient data-type:parameter="APC-Cy7-A"  transforms:value="0" />
         </transforms:spillover>
         <transforms:spillover data-type:parameter="APC-A"  userProvidedCompInfix="Comp-APC-A" >
           <transforms:coefficient data-type:parameter="FITC-A"  transforms:value="0" />
           <transforms:coefficient data-type:parameter="PE-A"  transforms:value="0" />
           <transforms:coefficient data-type:parameter="PerCP-Cy5.5-A"  transforms:value="0" />
           <transforms:coefficient data-type:parameter="PE-Cy7-A"  transforms:value="0.0002395528" />
           <transforms:coefficient data-type:parameter="APC-A"  transforms:value="1" />
           <transforms:coefficient data-type:parameter="APC-Cy7-A"  transforms:value="0" />
         </transforms:spillover>
         <transforms:spillover data-type:parameter="APC-Cy7-A"  userProvidedCompInfix="Comp-APC-Cy7-A" >
           <transforms:coefficient data-type:parameter="FITC-A"  transforms:value="0" />
           <transforms:coefficient data-type:parameter="PE-A"  transforms:value="0" />
           <transforms:coefficient data-type:parameter="PerCP-Cy5.5-A"  transforms:value="0" />
           <transforms:coefficient data-type:parameter="PE-Cy7-A"  transforms:value="0" />
           <transforms:coefficient data-type:parameter="APC-A"  transforms:value="0" />
           <transforms:coefficient data-type:parameter="APC-Cy7-A"  transforms:value="1" />
         </transforms:spillover>
       </transforms:spilloverMatrix>
       <Transformations>
         <transforms:linear transforms:minRange="0"  transforms:maxRange="262144"  gain="1" >
           <data-type:parameter data-type:name="FSC-A" />
         </transforms:linear>
         <transforms:linear transforms:minRange="0"  transforms:maxRange="262144"  gain="1" >
           <data-type:parameter data-type:name="FSC-W" />
         </transforms:linear>
         <transforms:linear transforms:minRange="0"  transforms:maxRange="262144"  gain="1" >
           <data-type:parameter data-type:name="FSC-H" />
         </transforms:linear>
         <transforms:linear transforms:minRange="0"  transforms:maxRange="262144"  gain="1" >
           <data-type:parameter data-type:name="SSC-A" />
         </transforms:linear>
         <transforms:linear transforms:minRange="0"  transforms:maxRange="262144"  gain="1" >
           <data-type:parameter data-type:name="SSC-W" />
         </transforms:linear>
         <transforms:linear transforms:minRange="0"  transforms:maxRange="262144"  gain="1" >
           <data-type:parameter data-type:name="SSC-H" />
         </transforms:linear>
         <transforms:biex transforms:length="256"  transforms:maxRange="262144"  transforms:neg="0"  transforms:width="-100"  transforms:pos="4.418539922" >
           <data-type:parameter data-type:name="FITC-A" />
         </transforms:biex>
         <transforms:biex transforms:length="256"  transforms:maxRange="262144"  transforms:neg="0"  transforms:width="-100"  transforms:pos="4.418539922" >
           <data-type:parameter data-type:name="PE-A" />
         </transforms:biex>
         <transforms:biex transforms:length="256"  transforms:maxRange="262144"  transforms:neg="0"  transforms:width="-100"  transforms:pos="4.418539922" >
           <data-type:parameter data-type:name="PerCP-Cy5.5-A" />
         </transforms:biex>
         <transforms:biex transforms:length="256"  transforms:maxRange="262144"  transforms:neg="0"  transforms:width="-100"  transforms:pos="4.418539922" >
           <data-type:parameter data-type:name="PE-Cy7-A" />
         </transforms:biex>
         <transforms:biex transforms:length="256"  transforms:maxRange="262144"  transforms:neg="0"  transforms:width="-100"  transforms:pos="4.418539922" >
           <data-type:parameter data-type:name="APC-A" />
         </transforms:biex>
         <transforms:biex transforms:length="256"  transforms:maxRange="262144"  transforms:neg="0"  transforms:width="-100"  transforms:pos="4.418539922" >
           <data-type:parameter data-type:name="APC-Cy7-A" />
         </transforms:biex>
         <transforms:linear transforms:minRange="0.008247855"  transforms:maxRange="118"  gain="0.0010309819" >
           <data-type:parameter data-type:name="Time" />
         </transforms:linear>
         <transforms:biex transforms:length="256"  transforms:maxRange="262144"  transforms:neg="0"  transforms:width="-100"  transforms:pos="4.418539922" >
           <data-type:parameter data-type:name="Comp-FITC-A" />
         </transforms:biex>
         <transforms:biex transforms:length="256"  transforms:maxRange="262144"  transforms:neg="0"  transforms:width="-100"  transforms:pos="4.418539922" >
           <data-type:parameter data-type:name="Comp-PE-A" />
         </transforms:biex>
         <transforms:biex transforms:length="256"  transforms:maxRange="262144"  transforms:neg="0"  transforms:width="-100"  transforms:pos="4.418539922" >
           <data-type:parameter data-type:name="Comp-PerCP-Cy5.5-A" />
         </transforms:biex>
         <transforms:biex transforms:length="256"  transforms:maxRange="262144"  transforms:neg="0"  transforms:width="-100"  transforms:pos="4.418539922" >
           <data-type:parameter data-type:name="Comp-PE-Cy7-A" />
         </transforms:biex>
         <transforms:biex transforms:length="256"  transforms:maxRange="262144"  transforms:neg="0"  transforms:width="-100"  transforms:pos="4.418539922" >
           <data-type:parameter data-type:name="Comp-APC-A" />
         </transforms:biex>
         <transforms:biex transforms:length="256"  transforms:maxRange="262144"  transforms:neg="0"  transforms:width="-100"  transforms:pos="4.418539922" >
           <data-type:parameter data-type:name="Comp-APC-Cy7-A" />
         </transforms:biex>
       </Transformations>
       <Keywords>
         <Keyword name="FJ_FCS_VERSION"  value="3" />
         <Keyword name="$BEGINDATA"  value="3244        " />
         <Keyword name="$ENDDATA"  value="5087439     " />
         <Keyword name="$BEGINANALYSIS"  value="0" />
         <Keyword name="$ENDANALYSIS"  value="0" />
         <Keyword name="$BEGINSTEXT"  value="0" />
         <Keyword name="$ENDSTEXT"  value="0" />
         <Keyword name="$MODE"  value="L" />
         <Keyword name="$BYTEORD"  value="1,2,3,4" />
         <Keyword name="$DATATYPE"  value="F" />
         <Keyword name="$PAR"  value="13" />
         <Keyword name="$TOT"  value="97773" />
         <Keyword name="$NEXTDATA"  value="0" />
         <Keyword name="$TIMESTEP"  value="0.001" />
         <Keyword name="$P1B"  value="32" />
         <Keyword name="$P1E"  value="0,0" />
         <Keyword name="$P1N"  value="FSC-A" />
         <Keyword name="$P1V"  value="261" />
         <Keyword name="$P1R"  value="262144" />
         <Keyword name="P1MS"  value="0000000" />
         <Keyword name="P1DISPLAY"  value="LIN" />
         <Keyword name="$P2B"  value="32" />
         <Keyword name="$P2E"  value="0,0" />
         <Keyword name="$P2N"  value="FSC-W" />
         <Keyword name="$P2V"  value="261" />
         <Keyword name="$P2R"  value="262144" />
         <Keyword name="P2MS"  value="0000000" />
         <Keyword name="P2DISPLAY"  value="LIN" />
         <Keyword name="$P3B"  value="32" />
         <Keyword name="$P3E"  value="0,0" />
         <Keyword name="$P3N"  value="FSC-H" />
         <Keyword name="$P3V"  value="261" />
         <Keyword name="$P3R"  value="262144" />
         <Keyword name="P3MS"  value="0000000" />
         <Keyword name="P3DISPLAY"  value="LIN" />
         <Keyword name="$P4B"  value="32" />
         <Keyword name="$P4E"  value="0,0" />
         <Keyword name="$P4N"  value="SSC-A" />
         <Keyword name="$P4V"  value="390" />
         <Keyword name="$P4R"  value="262144" />
         <Keyword name="P4MS"  value="0000000" />
         <Keyword name="P4DISPLAY"  value="LIN" />
         <Keyword name="$P5B"  value="32" />
         <Keyword name="$P5E"  value="0,0" />
         <Keyword name="$P5N"  value="SSC-W" />
         <Keyword name="$P5V"  value="390" />
         <Keyword name="$P5R"  value="262144" />
         <Keyword name="P5MS"  value="0000000" />
         <Keyword name="P5DISPLAY"  value="LIN" />
         <Keyword name="$P6B"  value="32" />
         <Keyword name="$P6E"  value="0,0" />
         <Keyword name="$P6N"  value="SSC-H" />
         <Keyword name="$P6V"  value="390" />
         <Keyword name="$P6R"  value="262144" />
         <Keyword name="P6MS"  value="0000000" />
         <Keyword name="P6DISPLAY"  value="LIN" />
         <Keyword name="$P7B"  value="32" />
         <Keyword name="$P7E"  value="0,0" />
         <Keyword name="$P7N"  value="FITC-A" />
         <Keyword name="$P7V"  value="421" />
         <Keyword name="$P7S"  value="CD4 FITC-A" />
         <Keyword name="$P7R"  value="262144" />
         <Keyword name="P7BS"  value="0000035" />
         <Keyword name="P7MS"  value="0000000" />
         <Keyword name="P7DISPLAY"  value="LOG" />
         <Keyword name="$P8B"  value="32" />
         <Keyword name="$P8E"  value="0,0" />
         <Keyword name="$P8N"  value="PE-A" />
         <Keyword name="$P8V"  value="409" />
         <Keyword name="$P8S"  value="B220 PE-A" />
         <Keyword name="$P8R"  value="262144" />
         <Keyword name="P8BS"  value="0003919" />
         <Keyword name="P8MS"  value="0000000" />
         <Keyword name="P8DISPLAY"  value="LOG" />
         <Keyword name="$P9B"  value="32" />
         <Keyword name="$P9E"  value="0,0" />
         <Keyword name="$P9N"  value="PerCP-Cy5.5-A" />
         <Keyword name="$P9V"  value="578" />
         <Keyword name="$P9S"  value="CD3 PerCP-Cy5.5-A" />
         <Keyword name="$P9R"  value="262144" />
         <Keyword name="P9BS"  value="0000051" />
         <Keyword name="P9MS"  value="0000000" />
         <Keyword name="P9DISPLAY"  value="LOG" />
         <Keyword name="$P10B"  value="32" />
         <Keyword name="$P10E"  value="0,0" />
         <Keyword name="$P10N"  value="PE-Cy7-A" />
         <Keyword name="$P10V"  value="480" />
         <Keyword name="$P10S"  value="CD45 PE-Cy7-A" />
         <Keyword name="$P10R"  value="262144" />
         <Keyword name="P10BS"  value="0000057" />
         <Keyword name="P10MS"  value="0000000" />
         <Keyword name="P10DISPLAY"  value="LOG" />
         <Keyword name="$P11B"  value="32" />
         <Keyword name="$P11E"  value="0,0" />
         <Keyword name="$P11N"  value="APC-A" />
         <Keyword name="$P11V"  value="529" />
         <Keyword name="$P11S"  value="CD8 APC-A" />
         <Keyword name="$P11R"  value="262144" />
         <Keyword name="P11BS"  value="0000120" />
         <Keyword name="P11MS"  value="0000000" />
         <Keyword name="P11DISPLAY"  value="LOG" />
         <Keyword name="$P12B"  value="32" />
         <Keyword name="$P12E"  value="0,0" />
         <Keyword name="$P12N"  value="APC-Cy7-A" />
         <Keyword name="$P12V"  value="575" />
         <Keyword name="$P12S"  value="APC-Cy7-A" />
         <Keyword name="$P12R"  value="262144" />
         <Keyword name="P12MS"  value="0000000" />
         <Keyword name="P12DISPLAY"  value="LOG" />
         <Keyword name="$P13B"  value="32" />
         <Keyword name="$P13E"  value="0,0" />
         <Keyword name="$P13N"  value="Time" />
         <Keyword name="$P13R"  value="262144" />
         <Keyword name="P13MS"  value="0000000" />
         <Keyword name="P13DISPLAY"  value="LIN" />
         <Keyword name="SPILL"  value="6,FITC-A,PE-A,PerCP-Cy5.5-A,PE-Cy7-A,APC-A,APC-Cy7-A,1,0.1415,0,0.000499936345159663,0,0,0.0095,1,0,0.004,0,0,0,0,1,0,0,0,0.0048,0.06,0,1,0.0034,0,0,0,0,0.000239552832055672,1,0,0,0,0,0,0,1" />
         <Keyword name="APPLY COMPENSATION"  value="TRUE" />
         <Keyword name="FLUIDICS MODE"  value="Normal" />
         <Keyword name="LASER1NAME"  value="Blue" />
         <Keyword name="LASER1DELAY"  value="0" />
         <Keyword name="LASER1ASF"  value="0.9381586" />
         <Keyword name="LASER2NAME"  value="Red" />
         <Keyword name="LASER2DELAY"  value="36.41267" />
         <Keyword name="LASER2ASF"  value="0.7550002" />
         <Keyword name="WINDOW EXTENSION"  value="3" />
         <Keyword name="THRESHOLD"  value="FSC,10000" />
         <Keyword name="FSC ASF"  value="0.9558676" />
         <Keyword name="CHARSET"  value="Windows-1252" />
         <Keyword name="GUID"  value="c96db52a-486b-42c9-885e-0d909f7fef02" />
         <Keyword name="$OP"  value="Admin User" />
         <Keyword name="$INST"  value="None" />
         <Keyword name="OPERATOR EMAIL"  value="admin@bd.com" />
         <Keyword name="$EXP"  value="Admin User" />
         <Keyword name="CYTOMETER CONFIGURATION NAME"  value="4-Blue 2-Red (RUO)" />
         <Keyword name="CYTOMETER CONFIGURATION DATE CREATED"  value="25-Apr-2012-02:42:31" />
         <Keyword name="CYTOMETER CONFIGURATION DATE MODIFIED"  value="01-Dec-2017-02:02:00" />
         <Keyword name="CYTOMETER CONFIGURATION REGULATORY STATUS"  value="RUO" />
         <Keyword name="CST BEAD LOT ID"  value="63437" />
         <Keyword name="CST BEAD LOT EXPIRATION DATE"  value="31-Jan-2019-00:00:00" />
         <Keyword name="CST BEAD LOT REGULATORY STATUS"  value="RUO" />
         <Keyword name="CHARACTERIZATION QC DATE"  value="20-Jul-2020-13:05:08" />
         <Keyword name="PERFORMANCE QC DATE"  value="04-Jun-2025-17:20:34" />
         <Keyword name="PERFORMANCE QC STATUS"  value="Pass" />
         <Keyword name="PERFORMANCE QC WARNING MESSAGE1"  value="CS+T Bead Lot (Lot ID 63437) has expired" />
         <Keyword name="PERFORMANCE QC WARNING MESSAGE2"  value="Blue Laser alignment check failed" />
         <Keyword name="$BTIM"  value="22:44:14" />
         <Keyword name="$DATE"  value="15-Jun-2025" />
         <Keyword name="$ETIM"  value="22:46:12" />
         <Keyword name="$SYS"  value="Microsoft Windows NT 6.1.7601 Service Pack 1" />
         <Keyword name="$FIL"  value="c5-total.fcs" />
         <Keyword name="CREATOR"  value="BD FACSuite v1.0.5" />
         <Keyword name="$CYT"  value="BD FACSVerse" />
         <Keyword name="CYTNUM"  value="Z6511540192" />
         <Keyword name="$CYTSN"  value="Z6511540192" />
         <Keyword name="TUBE NAME"  value="c5-total" />
         <Keyword name="TUBE SETTINGS NAME"  value="Lyse Wash" />
         <Keyword name="TUBE SETTINGS ID"  value="cec2fa25-840e-4c4f-ad45-8147513f6e2b" />
         <Keyword name="$PROJ"  value="240227 IR PAC1+WT 45 4 8 b" />
         <Keyword name="AUTOBS"  value="TRUE" />
         <Keyword name="EXPORT USER NAME"  value="BDAdministrator" />
         <Keyword name="EXPORT TIME"  value="15-Jun-2025-22:47:15" />
         <Keyword name="QCMESSAGE1"  value="P4 gate does not contain requested 10,000 events [6_15_2025 10:47:15 PM]" />
         <Keyword name="$P1S"  value="" />
         <Keyword name="$P2S"  value="" />
         <Keyword name="$P3S"  value="" />
         <Keyword name="$P4S"  value="" />
         <Keyword name="$P5S"  value="" />
         <Keyword name="$P6S"  value="" />
         <Keyword name="$P13S"  value="" />
         <Keyword name="$P14N"  value="Comp-FITC-A" />
         <Keyword name="$P14S"  value="CD4 FITC-A" />
         <Keyword name="$P14R"  value="262144" />
         <Keyword name="$P15N"  value="Comp-PE-A" />
         <Keyword name="$P15S"  value="B220 PE-A" />
         <Keyword name="$P15R"  value="262144" />
         <Keyword name="$P16N"  value="Comp-PerCP-Cy5.5-A" />
         <Keyword name="$P16S"  value="CD3 PerCP-Cy5.5-A" />
         <Keyword name="$P16R"  value="262144" />
         <Keyword name="$P17N"  value="Comp-PE-Cy7-A" />
         <Keyword name="$P17S"  value="CD45 PE-Cy7-A" />
         <Keyword name="$P17R"  value="262144" />
         <Keyword name="$P18N"  value="Comp-APC-A" />
         <Keyword name="$P18S"  value="CD8 APC-A" />
         <Keyword name="$P18R"  value="262144" />
         <Keyword name="$P19N"  value="Comp-APC-Cy7-A" />
         <Keyword name="$P19S"  value="APC-Cy7-A" />
         <Keyword name="$P19R"  value="262144" />
       </Keywords>
       <SampleNode name="bt_before.fcs"  annotation=""  owningGroup=""  expanded="1"  sortPriority="10"  count="97773"  sampleID="2" >
         <Graph smoothing="0"  backColor="#ffffff"  foreColor="#000000"  type="Pseudocolor"  fast="1" >
           <Axis dimension="x"  name="FSC-A"  label=""  auto="auto" />
           <Axis dimension="y"  name="SSC-A"  label=""  auto="auto" />
           <GraphSettings level="5%"  smoothingHighResolution="1"  contourHighResolution="1"  histogramSmoothingCount="0"  graphResolution="256"  showOutliers="0"  drawLargeDots="0"  dotsToDraw="8000"  tint="le.chartfill.tinted.40"  lineWeight="le.lineweight.normal"  lineStyle="le.linestyle.solid" />
           <GraphEnvironment showGrid="0"  showAxes="tnlTNL"  showGates="1"  showFreqOnPlots="1"  showGateNameOnPlots="1"  showMedians="0"  showUncomped="0"  addEventParam="0"  lastYAxisName="" >
             <TextTraits font="SansSerif"  size="11"  name="Labels"  style="plain"  color="#000000"  background="#00ffffff"  just="left" />
             <TextTraits font="SansSerif"  size="11"  name="LayoutGates"  style="plain"  color="#000000"  background="#00ffffff"  just="left" />
             <TextTraits font="SansSerif"  size="9"  name="Numbers"  style="plain"  color="#000000"  background="#00ffffff"  just="left" />
             <TextTraits font="SansSerif"  size="9"  name="Legend"  style="plain"  color="#000000"  background="#00ffffff"  just="left" />
           </GraphEnvironment>
         </Graph>
         <Subpopulations/>
       </SampleNode>
     </Sample>
     <Sample>
       <DataSet uri="file:/D:/EMBO_BT_anti-inflammation/Source%20Data_EMM-2025-22966/Figure%202/2J/con_after.fcs"  sampleID="3" />
       <transforms:spilloverMatrix spectral="0"  prefix="Comp-"  name="Acquisition-defined"  editable="0"  color="#c0c0c0"  version="FlowJo-10.6.2"  status="FINALIZED"  transforms:id="6f39c58a-6a0c-4424-8a70-bda710bebf40"  suffix="" >
         <data-type:parameters>
           <data-type:parameter data-type:name="FITC-A"  userProvidedCompInfix="Comp-FITC-A" />
           <data-type:parameter data-type:name="PE-A"  userProvidedCompInfix="Comp-PE-A" />
           <data-type:parameter data-type:name="PerCP-Cy5.5-A"  userProvidedCompInfix="Comp-PerCP-Cy5.5-A" />
           <data-type:parameter data-type:name="PE-Cy7-A"  userProvidedCompInfix="Comp-PE-Cy7-A" />
           <data-type:parameter data-type:name="APC-A"  userProvidedCompInfix="Comp-APC-A" />
           <data-type:parameter data-type:name="APC-Cy7-A"  userProvidedCompInfix="Comp-APC-Cy7-A" />
         </data-type:parameters>
         <transforms:spillover data-type:parameter="FITC-A"  userProvidedCompInfix="Comp-FITC-A" >
           <transforms:coefficient data-type:parameter="FITC-A"  transforms:value="1" />
           <transforms:coefficient data-type:parameter="PE-A"  transforms:value="0.1414999962" />
           <transforms:coefficient data-type:parameter="PerCP-Cy5.5-A"  transforms:value="0" />
           <transforms:coefficient data-type:parameter="PE-Cy7-A"  transforms:value="0.0004999363" />
           <transforms:coefficient data-type:parameter="APC-A"  transforms:value="0" />
           <transforms:coefficient data-type:parameter="APC-Cy7-A"  transforms:value="0" />
         </transforms:spillover>
         <transforms:spillover data-type:parameter="PE-A"  userProvidedCompInfix="Comp-PE-A" >
           <transforms:coefficient data-type:parameter="FITC-A"  transforms:value="0.0094999997" />
           <transforms:coefficient data-type:parameter="PE-A"  transforms:value="1" />
           <transforms:coefficient data-type:parameter="PerCP-Cy5.5-A"  transforms:value="0" />
           <transforms:coefficient data-type:parameter="PE-Cy7-A"  transforms:value="0.0040000002" />
           <transforms:coefficient data-type:parameter="APC-A"  transforms:value="0" />
           <transforms:coefficient data-type:parameter="APC-Cy7-A"  transforms:value="0" />
         </transforms:spillover>
         <transforms:spillover data-type:parameter="PerCP-Cy5.5-A"  userProvidedCompInfix="Comp-PerCP-Cy5.5-A" >
           <transforms:coefficient data-type:parameter="FITC-A"  transforms:value="0" />
           <transforms:coefficient data-type:parameter="PE-A"  transforms:value="0" />
           <transforms:coefficient data-type:parameter="PerCP-Cy5.5-A"  transforms:value="1" />
           <transforms:coefficient data-type:parameter="PE-Cy7-A"  transforms:value="0" />
           <transforms:coefficient data-type:parameter="APC-A"  transforms:value="0" />
           <transforms:coefficient data-type:parameter="APC-Cy7-A"  transforms:value="0" />
         </transforms:spillover>
         <transforms:spillover data-type:parameter="PE-Cy7-A"  userProvidedCompInfix="Comp-PE-Cy7-A" >
           <transforms:coefficient data-type:parameter="FITC-A"  transforms:value="0.0048000002" />
           <transforms:coefficient data-type:parameter="PE-A"  transforms:value="0.0599999987" />
           <transforms:coefficient data-type:parameter="PerCP-Cy5.5-A"  transforms:value="0" />
           <transforms:coefficient data-type:parameter="PE-Cy7-A"  transforms:value="1" />
           <transforms:coefficient data-type:parameter="APC-A"  transforms:value="0.0034" />
           <transforms:coefficient data-type:parameter="APC-Cy7-A"  transforms:value="0" />
         </transforms:spillover>
         <transforms:spillover data-type:parameter="APC-A"  userProvidedCompInfix="Comp-APC-A" >
           <transforms:coefficient data-type:parameter="FITC-A"  transforms:value="0" />
           <transforms:coefficient data-type:parameter="PE-A"  transforms:value="0" />
           <transforms:coefficient data-type:parameter="PerCP-Cy5.5-A"  transforms:value="0" />
           <transforms:coefficient data-type:parameter="PE-Cy7-A"  transforms:value="0.0002395528" />
           <transforms:coefficient data-type:parameter="APC-A"  transforms:value="1" />
           <transforms:coefficient data-type:parameter="APC-Cy7-A"  transforms:value="0" />
         </transforms:spillover>
         <transforms:spillover data-type:parameter="APC-Cy7-A"  userProvidedCompInfix="Comp-APC-Cy7-A" >
           <transforms:coefficient data-type:parameter="FITC-A"  transforms:value="0" />
           <transforms:coefficient data-type:parameter="PE-A"  transforms:value="0" />
           <transforms:coefficient data-type:parameter="PerCP-Cy5.5-A"  transforms:value="0" />
           <transforms:coefficient data-type:parameter="PE-Cy7-A"  transforms:value="0" />
           <transforms:coefficient data-type:parameter="APC-A"  transforms:value="0" />
           <transforms:coefficient data-type:parameter="APC-Cy7-A"  transforms:value="1" />
         </transforms:spillover>
       </transforms:spilloverMatrix>
       <Transformations>
         <transforms:linear transforms:minRange="0"  transforms:maxRange="262144"  gain="1" >
           <data-type:parameter data-type:name="FSC-A" />
         </transforms:linear>
         <transforms:linear transforms:minRange="0"  transforms:maxRange="262144"  gain="1" >
           <data-type:parameter data-type:name="FSC-W" />
         </transforms:linear>
         <transforms:linear transforms:minRange="0"  transforms:maxRange="262144"  gain="1" >
           <data-type:parameter data-type:name="FSC-H" />
         </transforms:linear>
         <transforms:linear transforms:minRange="0"  transforms:maxRange="262144"  gain="1" >
           <data-type:parameter data-type:name="SSC-A" />
         </transforms:linear>
         <transforms:linear transforms:minRange="0"  transforms:maxRange="262144"  gain="1" >
           <data-type:parameter data-type:name="SSC-W" />
         </transforms:linear>
         <transforms:linear transforms:minRange="0"  transforms:maxRange="262144"  gain="1" >
           <data-type:parameter data-type:name="SSC-H" />
         </transforms:linear>
         <transforms:biex transforms:length="256"  transforms:maxRange="262144"  transforms:neg="0"  transforms:width="-100"  transforms:pos="4.418539922" >
           <data-type:parameter data-type:name="FITC-A" />
         </transforms:biex>
         <transforms:biex transforms:length="256"  transforms:maxRange="262144"  transforms:neg="0"  transforms:width="-100"  transforms:pos="4.418539922" >
           <data-type:parameter data-type:name="PE-A" />
         </transforms:biex>
         <transforms:biex transforms:length="256"  transforms:maxRange="262144"  transforms:neg="0"  transforms:width="-100"  transforms:pos="4.418539922" >
           <data-type:parameter data-type:name="PerCP-Cy5.5-A" />
         </transforms:biex>
         <transforms:biex transforms:length="256"  transforms:maxRange="262144"  transforms:neg="0"  transforms:width="-100"  transforms:pos="4.418539922" >
           <data-type:parameter data-type:name="PE-Cy7-A" />
         </transforms:biex>
         <transforms:biex transforms:length="256"  transforms:maxRange="262144"  transforms:neg="0"  transforms:width="-100"  transforms:pos="4.418539922" >
           <data-type:parameter data-type:name="APC-A" />
         </transforms:biex>
         <transforms:biex transforms:length="256"  transforms:maxRange="262144"  transforms:neg="0"  transforms:width="-100"  transforms:pos="4.418539922" >
           <data-type:parameter data-type:name="APC-Cy7-A" />
         </transforms:biex>
         <transforms:linear transforms:minRange="0.0052010852"  transforms:maxRange="74"  gain="0.001040217" >
           <data-type:parameter data-type:name="Time" />
         </transforms:linear>
         <transforms:biex transforms:length="256"  transforms:maxRange="262144"  transforms:neg="0"  transforms:width="-100"  transforms:pos="4.418539922" >
           <data-type:parameter data-type:name="Comp-FITC-A" />
         </transforms:biex>
         <transforms:biex transforms:length="256"  transforms:maxRange="262144"  transforms:neg="0"  transforms:width="-100"  transforms:pos="4.418539922" >
           <data-type:parameter data-type:name="Comp-PE-A" />
         </transforms:biex>
         <transforms:biex transforms:length="256"  transforms:maxRange="262144"  transforms:neg="0"  transforms:width="-100"  transforms:pos="4.418539922" >
           <data-type:parameter data-type:name="Comp-PerCP-Cy5.5-A" />
         </transforms:biex>
         <transforms:biex transforms:length="256"  transforms:maxRange="262144"  transforms:neg="0"  transforms:width="-100"  transforms:pos="4.418539922" >
           <data-type:parameter data-type:name="Comp-PE-Cy7-A" />
         </transforms:biex>
         <transforms:biex transforms:length="256"  transforms:maxRange="262144"  transforms:neg="0"  transforms:width="-100"  transforms:pos="4.418539922" >
           <data-type:parameter data-type:name="Comp-APC-A" />
         </transforms:biex>
         <transforms:biex transforms:length="256"  transforms:maxRange="262144"  transforms:neg="0"  transforms:width="-100"  transforms:pos="4.418539922" >
           <data-type:parameter data-type:name="Comp-APC-Cy7-A" />
         </transforms:biex>
       </Transformations>
       <Keywords>
         <Keyword name="FJ_FCS_VERSION"  value="3" />
         <Keyword name="$BEGINDATA"  value="3240        " />
         <Keyword name="$ENDDATA"  value="1220455     " />
         <Keyword name="$BEGINANALYSIS"  value="0" />
         <Keyword name="$ENDANALYSIS"  value="0" />
         <Keyword name="$BEGINSTEXT"  value="0" />
         <Keyword name="$ENDSTEXT"  value="0" />
         <Keyword name="$MODE"  value="L" />
         <Keyword name="$BYTEORD"  value="1,2,3,4" />
         <Keyword name="$DATATYPE"  value="F" />
         <Keyword name="$PAR"  value="13" />
         <Keyword name="$TOT"  value="23408" />
         <Keyword name="$NEXTDATA"  value="0" />
         <Keyword name="$TIMESTEP"  value="0.001" />
         <Keyword name="$P1B"  value="32" />
         <Keyword name="$P1E"  value="0,0" />
         <Keyword name="$P1N"  value="FSC-A" />
         <Keyword name="$P1V"  value="261" />
         <Keyword name="$P1R"  value="262144" />
         <Keyword name="P1MS"  value="0000000" />
         <Keyword name="P1DISPLAY"  value="LIN" />
         <Keyword name="$P2B"  value="32" />
         <Keyword name="$P2E"  value="0,0" />
         <Keyword name="$P2N"  value="FSC-W" />
         <Keyword name="$P2V"  value="261" />
         <Keyword name="$P2R"  value="262144" />
         <Keyword name="P2MS"  value="0000000" />
         <Keyword name="P2DISPLAY"  value="LIN" />
         <Keyword name="$P3B"  value="32" />
         <Keyword name="$P3E"  value="0,0" />
         <Keyword name="$P3N"  value="FSC-H" />
         <Keyword name="$P3V"  value="261" />
         <Keyword name="$P3R"  value="262144" />
         <Keyword name="P3MS"  value="0000000" />
         <Keyword name="P3DISPLAY"  value="LIN" />
         <Keyword name="$P4B"  value="32" />
         <Keyword name="$P4E"  value="0,0" />
         <Keyword name="$P4N"  value="SSC-A" />
         <Keyword name="$P4V"  value="390" />
         <Keyword name="$P4R"  value="262144" />
         <Keyword name="P4MS"  value="0000000" />
         <Keyword name="P4DISPLAY"  value="LIN" />
         <Keyword name="$P5B"  value="32" />
         <Keyword name="$P5E"  value="0,0" />
         <Keyword name="$P5N"  value="SSC-W" />
         <Keyword name="$P5V"  value="390" />
         <Keyword name="$P5R"  value="262144" />
         <Keyword name="P5MS"  value="0000000" />
         <Keyword name="P5DISPLAY"  value="LIN" />
         <Keyword name="$P6B"  value="32" />
         <Keyword name="$P6E"  value="0,0" />
         <Keyword name="$P6N"  value="SSC-H" />
         <Keyword name="$P6V"  value="390" />
         <Keyword name="$P6R"  value="262144" />
         <Keyword name="P6MS"  value="0000000" />
         <Keyword name="P6DISPLAY"  value="LIN" />
         <Keyword name="$P7B"  value="32" />
         <Keyword name="$P7E"  value="0,0" />
         <Keyword name="$P7N"  value="FITC-A" />
         <Keyword name="$P7V"  value="421" />
         <Keyword name="$P7S"  value="CD4 FITC-A" />
         <Keyword name="$P7R"  value="262144" />
         <Keyword name="P7BS"  value="0000046" />
         <Keyword name="P7MS"  value="0000000" />
         <Keyword name="P7DISPLAY"  value="LOG" />
         <Keyword name="$P8B"  value="32" />
         <Keyword name="$P8E"  value="0,0" />
         <Keyword name="$P8N"  value="PE-A" />
         <Keyword name="$P8V"  value="409" />
         <Keyword name="$P8S"  value="B220 PE-A" />
         <Keyword name="$P8R"  value="262144" />
         <Keyword name="P8BS"  value="0002803" />
         <Keyword name="P8MS"  value="0000000" />
         <Keyword name="P8DISPLAY"  value="LOG" />
         <Keyword name="$P9B"  value="32" />
         <Keyword name="$P9E"  value="0,0" />
         <Keyword name="$P9N"  value="PerCP-Cy5.5-A" />
         <Keyword name="$P9V"  value="578" />
         <Keyword name="$P9S"  value="CD3 PerCP-Cy5.5-A" />
         <Keyword name="$P9R"  value="262144" />
         <Keyword name="P9BS"  value="0000058" />
         <Keyword name="P9MS"  value="0000000" />
         <Keyword name="P9DISPLAY"  value="LOG" />
         <Keyword name="$P10B"  value="32" />
         <Keyword name="$P10E"  value="0,0" />
         <Keyword name="$P10N"  value="PE-Cy7-A" />
         <Keyword name="$P10V"  value="480" />
         <Keyword name="$P10S"  value="CD45 PE-Cy7-A" />
         <Keyword name="$P10R"  value="262144" />
         <Keyword name="P10BS"  value="0000040" />
         <Keyword name="P10MS"  value="0000000" />
         <Keyword name="P10DISPLAY"  value="LOG" />
         <Keyword name="$P11B"  value="32" />
         <Keyword name="$P11E"  value="0,0" />
         <Keyword name="$P11N"  value="APC-A" />
         <Keyword name="$P11V"  value="529" />
         <Keyword name="$P11S"  value="CD8 APC-A" />
         <Keyword name="$P11R"  value="262144" />
         <Keyword name="P11BS"  value="0000105" />
         <Keyword name="P11MS"  value="0000000" />
         <Keyword name="P11DISPLAY"  value="LOG" />
         <Keyword name="$P12B"  value="32" />
         <Keyword name="$P12E"  value="0,0" />
         <Keyword name="$P12N"  value="APC-Cy7-A" />
         <Keyword name="$P12V"  value="575" />
         <Keyword name="$P12S"  value="APC-Cy7-A" />
         <Keyword name="$P12R"  value="262144" />
         <Keyword name="P12MS"  value="0000000" />
         <Keyword name="P12DISPLAY"  value="LOG" />
         <Keyword name="$P13B"  value="32" />
         <Keyword name="$P13E"  value="0,0" />
         <Keyword name="$P13N"  value="Time" />
         <Keyword name="$P13R"  value="262144" />
         <Keyword name="P13MS"  value="0000000" />
         <Keyword name="P13DISPLAY"  value="LIN" />
         <Keyword name="SPILL"  value="6,FITC-A,PE-A,PerCP-Cy5.5-A,PE-Cy7-A,APC-A,APC-Cy7-A,1,0.1415,0,0.000499936345159663,0,0,0.0095,1,0,0.004,0,0,0,0,1,0,0,0,0.0048,0.06,0,1,0.0034,0,0,0,0,0.000239552832055672,1,0,0,0,0,0,0,1" />
         <Keyword name="APPLY COMPENSATION"  value="TRUE" />
         <Keyword name="FLUIDICS MODE"  value="Normal" />
         <Keyword name="LASER1NAME"  value="Blue" />
         <Keyword name="LASER1DELAY"  value="0" />
         <Keyword name="LASER1ASF"  value="0.9381586" />
         <Keyword name="LASER2NAME"  value="Red" />
         <Keyword name="LASER2DELAY"  value="36.41267" />
         <Keyword name="LASER2ASF"  value="0.7550002" />
         <Keyword name="WINDOW EXTENSION"  value="3" />
         <Keyword name="THRESHOLD"  value="FSC,10000" />
         <Keyword name="FSC ASF"  value="0.9558676" />
         <Keyword name="CHARSET"  value="Windows-1252" />
         <Keyword name="GUID"  value="70448021-2f11-4807-876a-9436ff341000" />
         <Keyword name="$OP"  value="Admin User" />
         <Keyword name="$INST"  value="None" />
         <Keyword name="OPERATOR EMAIL"  value="admin@bd.com" />
         <Keyword name="$EXP"  value="Admin User" />
         <Keyword name="CYTOMETER CONFIGURATION NAME"  value="4-Blue 2-Red (RUO)" />
         <Keyword name="CYTOMETER CONFIGURATION DATE CREATED"  value="25-Apr-2012-02:42:31" />
         <Keyword name="CYTOMETER CONFIGURATION DATE MODIFIED"  value="01-Dec-2017-02:02:00" />
         <Keyword name="CYTOMETER CONFIGURATION REGULATORY STATUS"  value="RUO" />
         <Keyword name="CST BEAD LOT ID"  value="63437" />
         <Keyword name="CST BEAD LOT EXPIRATION DATE"  value="31-Jan-2019-00:00:00" />
         <Keyword name="CST BEAD LOT REGULATORY STATUS"  value="RUO" />
         <Keyword name="CHARACTERIZATION QC DATE"  value="20-Jul-2020-13:05:08" />
         <Keyword name="PERFORMANCE QC DATE"  value="04-Jun-2025-17:20:34" />
         <Keyword name="PERFORMANCE QC STATUS"  value="Pass" />
         <Keyword name="PERFORMANCE QC WARNING MESSAGE1"  value="CS+T Bead Lot (Lot ID 63437) has expired" />
         <Keyword name="PERFORMANCE QC WARNING MESSAGE2"  value="Blue Laser alignment check failed" />
         <Keyword name="$BTIM"  value="22:36:12" />
         <Keyword name="$DATE"  value="15-Jun-2025" />
         <Keyword name="$ETIM"  value="22:37:26" />
         <Keyword name="$SYS"  value="Microsoft Windows NT 6.1.7601 Service Pack 1" />
         <Keyword name="$FIL"  value="c3-cd8.fcs" />
         <Keyword name="CREATOR"  value="BD FACSuite v1.0.5" />
         <Keyword name="$CYT"  value="BD FACSVerse" />
         <Keyword name="CYTNUM"  value="Z6511540192" />
         <Keyword name="$CYTSN"  value="Z6511540192" />
         <Keyword name="TUBE NAME"  value="c3-cd8" />
         <Keyword name="TUBE SETTINGS NAME"  value="Lyse Wash" />
         <Keyword name="TUBE SETTINGS ID"  value="cec2fa25-840e-4c4f-ad45-8147513f6e2b" />
         <Keyword name="$PROJ"  value="240227 IR PAC1+WT 45 4 8 b" />
         <Keyword name="AUTOBS"  value="TRUE" />
         <Keyword name="EXPORT USER NAME"  value="BDAdministrator" />
         <Keyword name="EXPORT TIME"  value="15-Jun-2025-22:47:15" />
         <Keyword name="QCMESSAGE1"  value="P4 gate does not contain requested 10,000 events [6_15_2025 10:47:15 PM]" />
         <Keyword name="$P1S"  value="" />
         <Keyword name="$P2S"  value="" />
         <Keyword name="$P3S"  value="" />
         <Keyword name="$P4S"  value="" />
         <Keyword name="$P5S"  value="" />
         <Keyword name="$P6S"  value="" />
         <Keyword name="$P13S"  value="" />
         <Keyword name="$P14N"  value="Comp-FITC-A" />
         <Keyword name="$P14S"  value="CD4 FITC-A" />
         <Keyword name="$P14R"  value="262144" />
         <Keyword name="$P15N"  value="Comp-PE-A" />
         <Keyword name="$P15S"  value="B220 PE-A" />
         <Keyword name="$P15R"  value="262144" />
         <Keyword name="$P16N"  value="Comp-PerCP-Cy5.5-A" />
         <Keyword name="$P16S"  value="CD3 PerCP-Cy5.5-A" />
         <Keyword name="$P16R"  value="262144" />
         <Keyword name="$P17N"  value="Comp-PE-Cy7-A" />
         <Keyword name="$P17S"  value="CD45 PE-Cy7-A" />
         <Keyword name="$P17R"  value="262144" />
         <Keyword name="$P18N"  value="Comp-APC-A" />
         <Keyword name="$P18S"  value="CD8 APC-A" />
         <Keyword name="$P18R"  value="262144" />
         <Keyword name="$P19N"  value="Comp-APC-Cy7-A" />
         <Keyword name="$P19S"  value="APC-Cy7-A" />
         <Keyword name="$P19R"  value="262144" />
       </Keywords>
       <SampleNode name="con_after.fcs"  annotation=""  owningGroup=""  expanded="1"  sortPriority="10"  count="23408"  sampleID="3" >
         <Graph smoothing="0"  backColor="#ffffff"  foreColor="#000000"  type="Pseudocolor"  fast="1" >
           <Axis dimension="x"  name="FSC-A"  label=""  auto="auto" />
           <Axis dimension="y"  name="SSC-A"  label=""  auto="auto" />
           <GraphSettings level="5%"  smoothingHighResolution="1"  contourHighResolution="1"  histogramSmoothingCount="0"  graphResolution="256"  showOutliers="0"  drawLargeDots="0"  dotsToDraw="8000"  tint="le.chartfill.tinted.40"  lineWeight="le.lineweight.normal"  lineStyle="le.linestyle.solid" />
           <GraphEnvironment showGrid="0"  showAxes="tnlTNL"  showGates="1"  showFreqOnPlots="1"  showGateNameOnPlots="1"  showMedians="0"  showUncomped="0"  addEventParam="0"  lastYAxisName="" >
             <TextTraits font="SansSerif"  size="11"  name="Labels"  style="plain"  color="#000000"  background="#00ffffff"  just="left" />
             <TextTraits font="SansSerif"  size="11"  name="LayoutGates"  style="plain"  color="#000000"  background="#00ffffff"  just="left" />
             <TextTraits font="SansSerif"  size="9"  name="Numbers"  style="plain"  color="#000000"  background="#00ffffff"  just="left" />
             <TextTraits font="SansSerif"  size="9"  name="Legend"  style="plain"  color="#000000"  background="#00ffffff"  just="left" />
           </GraphEnvironment>
         </Graph>
         <Subpopulations/>
       </SampleNode>
     </Sample>
     <Sample>
       <DataSet uri="file:/D:/EMBO_BT_anti-inflammation/Source%20Data_EMM-2025-22966/Figure%202/2J/con_brfore.fcs"  sampleID="4" />
       <transforms:spilloverMatrix spectral="0"  prefix="Comp-"  name="Acquisition-defined"  editable="0"  color="#c0c0c0"  version="FlowJo-10.6.2"  status="FINALIZED"  transforms:id="6f39c58a-6a0c-4424-8a70-bda710bebf40"  suffix="" >
         <data-type:parameters>
           <data-type:parameter data-type:name="FITC-A"  userProvidedCompInfix="Comp-FITC-A" />
           <data-type:parameter data-type:name="PE-A"  userProvidedCompInfix="Comp-PE-A" />
           <data-type:parameter data-type:name="PerCP-Cy5.5-A"  userProvidedCompInfix="Comp-PerCP-Cy5.5-A" />
           <data-type:parameter data-type:name="PE-Cy7-A"  userProvidedCompInfix="Comp-PE-Cy7-A" />
           <data-type:parameter data-type:name="APC-A"  userProvidedCompInfix="Comp-APC-A" />
           <data-type:parameter data-type:name="APC-Cy7-A"  userProvidedCompInfix="Comp-APC-Cy7-A" />
         </data-type:parameters>
         <transforms:spillover data-type:parameter="FITC-A"  userProvidedCompInfix="Comp-FITC-A" >
           <transforms:coefficient data-type:parameter="FITC-A"  transforms:value="1" />
           <transforms:coefficient data-type:parameter="PE-A"  transforms:value="0.1414999962" />
           <transforms:coefficient data-type:parameter="PerCP-Cy5.5-A"  transforms:value="0" />
           <transforms:coefficient data-type:parameter="PE-Cy7-A"  transforms:value="0.0004999363" />
           <transforms:coefficient data-type:parameter="APC-A"  transforms:value="0" />
           <transforms:coefficient data-type:parameter="APC-Cy7-A"  transforms:value="0" />
         </transforms:spillover>
         <transforms:spillover data-type:parameter="PE-A"  userProvidedCompInfix="Comp-PE-A" >
           <transforms:coefficient data-type:parameter="FITC-A"  transforms:value="0.0094999997" />
           <transforms:coefficient data-type:parameter="PE-A"  transforms:value="1" />
           <transforms:coefficient data-type:parameter="PerCP-Cy5.5-A"  transforms:value="0" />
           <transforms:coefficient data-type:parameter="PE-Cy7-A"  transforms:value="0.0040000002" />
           <transforms:coefficient data-type:parameter="APC-A"  transforms:value="0" />
           <transforms:coefficient data-type:parameter="APC-Cy7-A"  transforms:value="0" />
         </transforms:spillover>
         <transforms:spillover data-type:parameter="PerCP-Cy5.5-A"  userProvidedCompInfix="Comp-PerCP-Cy5.5-A" >
           <transforms:coefficient data-type:parameter="FITC-A"  transforms:value="0" />
           <transforms:coefficient data-type:parameter="PE-A"  transforms:value="0" />
           <transforms:coefficient data-type:parameter="PerCP-Cy5.5-A"  transforms:value="1" />
           <transforms:coefficient data-type:parameter="PE-Cy7-A"  transforms:value="0" />
           <transforms:coefficient data-type:parameter="APC-A"  transforms:value="0" />
           <transforms:coefficient data-type:parameter="APC-Cy7-A"  transforms:value="0" />
         </transforms:spillover>
         <transforms:spillover data-type:parameter="PE-Cy7-A"  userProvidedCompInfix="Comp-PE-Cy7-A" >
           <transforms:coefficient data-type:parameter="FITC-A"  transforms:value="0.0048000002" />
           <transforms:coefficient data-type:parameter="PE-A"  transforms:value="0.0599999987" />
           <transforms:coefficient data-type:parameter="PerCP-Cy5.5-A"  transforms:value="0" />
           <transforms:coefficient data-type:parameter="PE-Cy7-A"  transforms:value="1" />
           <transforms:coefficient data-type:parameter="APC-A"  transforms:value="0.0034" />
           <transforms:coefficient data-type:parameter="APC-Cy7-A"  transforms:value="0" />
         </transforms:spillover>
         <transforms:spillover data-type:parameter="APC-A"  userProvidedCompInfix="Comp-APC-A" >
           <transforms:coefficient data-type:parameter="FITC-A"  transforms:value="0" />
           <transforms:coefficient data-type:parameter="PE-A"  transforms:value="0" />
           <transforms:coefficient data-type:parameter="PerCP-Cy5.5-A"  transforms:value="0" />
           <transforms:coefficient data-type:parameter="PE-Cy7-A"  transforms:value="0.0002395528" />
           <transforms:coefficient data-type:parameter="APC-A"  transforms:value="1" />
           <transforms:coefficient data-type:parameter="APC-Cy7-A"  transforms:value="0" />
         </transforms:spillover>
         <transforms:spillover data-type:parameter="APC-Cy7-A"  userProvidedCompInfix="Comp-APC-Cy7-A" >
           <transforms:coefficient data-type:parameter="FITC-A"  transforms:value="0" />
           <transforms:coefficient data-type:parameter="PE-A"  transforms:value="0" />
           <transforms:coefficient data-type:parameter="PerCP-Cy5.5-A"  transforms:value="0" />
           <transforms:coefficient data-type:parameter="PE-Cy7-A"  transforms:value="0" />
           <transforms:coefficient data-type:parameter="APC-A"  transforms:value="0" />
           <transforms:coefficient data-type:parameter="APC-Cy7-A"  transforms:value="1" />
         </transforms:spillover>
       </transforms:spilloverMatrix>
       <Transformations>
         <transforms:linear transforms:minRange="0"  transforms:maxRange="262144"  gain="1" >
           <data-type:parameter data-type:name="FSC-A" />
         </transforms:linear>
         <transforms:linear transforms:minRange="0"  transforms:maxRange="262144"  gain="1" >
           <data-type:parameter data-type:name="FSC-W" />
         </transforms:linear>
         <transforms:linear transforms:minRange="0"  transforms:maxRange="262144"  gain="1" >
           <data-type:parameter data-type:name="FSC-H" />
         </transforms:linear>
         <transforms:linear transforms:minRange="0"  transforms:maxRange="262144"  gain="1" >
           <data-type:parameter data-type:name="SSC-A" />
         </transforms:linear>
         <transforms:linear transforms:minRange="0"  transforms:maxRange="262144"  gain="1" >
           <data-type:parameter data-type:name="SSC-W" />
         </transforms:linear>
         <transforms:linear transforms:minRange="0"  transforms:maxRange="262144"  gain="1" >
           <data-type:parameter data-type:name="SSC-H" />
         </transforms:linear>
         <transforms:biex transforms:length="256"  transforms:maxRange="262144"  transforms:neg="0"  transforms:width="-100"  transforms:pos="4.418539922" >
           <data-type:parameter data-type:name="FITC-A" />
         </transforms:biex>
         <transforms:biex transforms:length="256"  transforms:maxRange="262144"  transforms:neg="0"  transforms:width="-100"  transforms:pos="4.418539922" >
           <data-type:parameter data-type:name="PE-A" />
         </transforms:biex>
         <transforms:biex transforms:length="256"  transforms:maxRange="262144"  transforms:neg="0"  transforms:width="-100"  transforms:pos="4.418539922" >
           <data-type:parameter data-type:name="PerCP-Cy5.5-A" />
         </transforms:biex>
         <transforms:biex transforms:length="256"  transforms:maxRange="262144"  transforms:neg="0"  transforms:width="-100"  transforms:pos="4.418539922" >
           <data-type:parameter data-type:name="PE-Cy7-A" />
         </transforms:biex>
         <transforms:biex transforms:length="256"  transforms:maxRange="262144"  transforms:neg="0"  transforms:width="-100"  transforms:pos="4.418539922" >
           <data-type:parameter data-type:name="APC-A" />
         </transforms:biex>
         <transforms:biex transforms:length="256"  transforms:maxRange="262144"  transforms:neg="0"  transforms:width="-100"  transforms:pos="4.418539922" >
           <data-type:parameter data-type:name="APC-Cy7-A" />
         </transforms:biex>
         <transforms:linear transforms:minRange="0"  transforms:maxRange="48"  gain="0.0011001604" >
           <data-type:parameter data-type:name="Time" />
         </transforms:linear>
         <transforms:biex transforms:length="256"  transforms:maxRange="262144"  transforms:neg="0"  transforms:width="-100"  transforms:pos="4.418539922" >
           <data-type:parameter data-type:name="Comp-FITC-A" />
         </transforms:biex>
         <transforms:biex transforms:length="256"  transforms:maxRange="262144"  transforms:neg="0"  transforms:width="-100"  transforms:pos="4.418539922" >
           <data-type:parameter data-type:name="Comp-PE-A" />
         </transforms:biex>
         <transforms:biex transforms:length="256"  transforms:maxRange="262144"  transforms:neg="0"  transforms:width="-100"  transforms:pos="4.418539922" >
           <data-type:parameter data-type:name="Comp-PerCP-Cy5.5-A" />
         </transforms:biex>
         <transforms:biex transforms:length="256"  transforms:maxRange="262144"  transforms:neg="0"  transforms:width="-100"  transforms:pos="4.418539922" >
           <data-type:parameter data-type:name="Comp-PE-Cy7-A" />
         </transforms:biex>
         <transforms:biex transforms:length="256"  transforms:maxRange="262144"  transforms:neg="0"  transforms:width="-100"  transforms:pos="4.418539922" >
           <data-type:parameter data-type:name="Comp-APC-A" />
         </transforms:biex>
         <transforms:biex transforms:length="256"  transforms:maxRange="262144"  transforms:neg="0"  transforms:width="-100"  transforms:pos="4.418539922" >
           <data-type:parameter data-type:name="Comp-APC-Cy7-A" />
         </transforms:biex>
       </Transformations>
       <Keywords>
         <Keyword name="FJ_FCS_VERSION"  value="3" />
         <Keyword name="$BEGINDATA"  value="3244        " />
         <Keyword name="$ENDDATA"  value="2757787     " />
         <Keyword name="$BEGINANALYSIS"  value="0" />
         <Keyword name="$ENDANALYSIS"  value="0" />
         <Keyword name="$BEGINSTEXT"  value="0" />
         <Keyword name="$ENDSTEXT"  value="0" />
         <Keyword name="$MODE"  value="L" />
         <Keyword name="$BYTEORD"  value="1,2,3,4" />
         <Keyword name="$DATATYPE"  value="F" />
         <Keyword name="$PAR"  value="13" />
         <Keyword name="$TOT"  value="52972" />
         <Keyword name="$NEXTDATA"  value="0" />
         <Keyword name="$TIMESTEP"  value="0.001" />
         <Keyword name="$P1B"  value="32" />
         <Keyword name="$P1E"  value="0,0" />
         <Keyword name="$P1N"  value="FSC-A" />
         <Keyword name="$P1V"  value="261" />
         <Keyword name="$P1R"  value="262144" />
         <Keyword name="P1MS"  value="0000000" />
         <Keyword name="P1DISPLAY"  value="LIN" />
         <Keyword name="$P2B"  value="32" />
         <Keyword name="$P2E"  value="0,0" />
         <Keyword name="$P2N"  value="FSC-W" />
         <Keyword name="$P2V"  value="261" />
         <Keyword name="$P2R"  value="262144" />
         <Keyword name="P2MS"  value="0000000" />
         <Keyword name="P2DISPLAY"  value="LIN" />
         <Keyword name="$P3B"  value="32" />
         <Keyword name="$P3E"  value="0,0" />
         <Keyword name="$P3N"  value="FSC-H" />
         <Keyword name="$P3V"  value="261" />
         <Keyword name="$P3R"  value="262144" />
         <Keyword name="P3MS"  value="0000000" />
         <Keyword name="P3DISPLAY"  value="LIN" />
         <Keyword name="$P4B"  value="32" />
         <Keyword name="$P4E"  value="0,0" />
         <Keyword name="$P4N"  value="SSC-A" />
         <Keyword name="$P4V"  value="390" />
         <Keyword name="$P4R"  value="262144" />
         <Keyword name="P4MS"  value="0000000" />
         <Keyword name="P4DISPLAY"  value="LIN" />
         <Keyword name="$P5B"  value="32" />
         <Keyword name="$P5E"  value="0,0" />
         <Keyword name="$P5N"  value="SSC-W" />
         <Keyword name="$P5V"  value="390" />
         <Keyword name="$P5R"  value="262144" />
         <Keyword name="P5MS"  value="0000000" />
         <Keyword name="P5DISPLAY"  value="LIN" />
         <Keyword name="$P6B"  value="32" />
         <Keyword name="$P6E"  value="0,0" />
         <Keyword name="$P6N"  value="SSC-H" />
         <Keyword name="$P6V"  value="390" />
         <Keyword name="$P6R"  value="262144" />
         <Keyword name="P6MS"  value="0000000" />
         <Keyword name="P6DISPLAY"  value="LIN" />
         <Keyword name="$P7B"  value="32" />
         <Keyword name="$P7E"  value="0,0" />
         <Keyword name="$P7N"  value="FITC-A" />
         <Keyword name="$P7V"  value="421" />
         <Keyword name="$P7S"  value="CD4 FITC-A" />
         <Keyword name="$P7R"  value="262144" />
         <Keyword name="P7BS"  value="0000030" />
         <Keyword name="P7MS"  value="0000000" />
         <Keyword name="P7DISPLAY"  value="LOG" />
         <Keyword name="$P8B"  value="32" />
         <Keyword name="$P8E"  value="0,0" />
         <Keyword name="$P8N"  value="PE-A" />
         <Keyword name="$P8V"  value="409" />
         <Keyword name="$P8S"  value="B220 PE-A" />
         <Keyword name="$P8R"  value="262144" />
         <Keyword name="P8BS"  value="0002511" />
         <Keyword name="P8MS"  value="0000000" />
         <Keyword name="P8DISPLAY"  value="LOG" />
         <Keyword name="$P9B"  value="32" />
         <Keyword name="$P9E"  value="0,0" />
         <Keyword name="$P9N"  value="PerCP-Cy5.5-A" />
         <Keyword name="$P9V"  value="578" />
         <Keyword name="$P9S"  value="CD3 PerCP-Cy5.5-A" />
         <Keyword name="$P9R"  value="262144" />
         <Keyword name="P9BS"  value="0000056" />
         <Keyword name="P9MS"  value="0000000" />
         <Keyword name="P9DISPLAY"  value="LOG" />
         <Keyword name="$P10B"  value="32" />
         <Keyword name="$P10E"  value="0,0" />
         <Keyword name="$P10N"  value="PE-Cy7-A" />
         <Keyword name="$P10V"  value="480" />
         <Keyword name="$P10S"  value="CD45 PE-Cy7-A" />
         <Keyword name="$P10R"  value="262144" />
         <Keyword name="P10BS"  value="0000067" />
         <Keyword name="P10MS"  value="0000000" />
         <Keyword name="P10DISPLAY"  value="LOG" />
         <Keyword name="$P11B"  value="32" />
         <Keyword name="$P11E"  value="0,0" />
         <Keyword name="$P11N"  value="APC-A" />
         <Keyword name="$P11V"  value="529" />
         <Keyword name="$P11S"  value="CD8 APC-A" />
         <Keyword name="$P11R"  value="262144" />
         <Keyword name="P11BS"  value="0000216" />
         <Keyword name="P11MS"  value="0000000" />
         <Keyword name="P11DISPLAY"  value="LOG" />
         <Keyword name="$P12B"  value="32" />
         <Keyword name="$P12E"  value="0,0" />
         <Keyword name="$P12N"  value="APC-Cy7-A" />
         <Keyword name="$P12V"  value="575" />
         <Keyword name="$P12S"  value="APC-Cy7-A" />
         <Keyword name="$P12R"  value="262144" />
         <Keyword name="P12MS"  value="0000000" />
         <Keyword name="P12DISPLAY"  value="LOG" />
         <Keyword name="$P13B"  value="32" />
         <Keyword name="$P13E"  value="0,0" />
         <Keyword name="$P13N"  value="Time" />
         <Keyword name="$P13R"  value="262144" />
         <Keyword name="P13MS"  value="0000000" />
         <Keyword name="P13DISPLAY"  value="LIN" />
         <Keyword name="SPILL"  value="6,FITC-A,PE-A,PerCP-Cy5.5-A,PE-Cy7-A,APC-A,APC-Cy7-A,1,0.1415,0,0.000499936345159663,0,0,0.0095,1,0,0.004,0,0,0,0,1,0,0,0,0.0048,0.06,0,1,0.0034,0,0,0,0,0.000239552832055672,1,0,0,0,0,0,0,1" />
         <Keyword name="APPLY COMPENSATION"  value="TRUE" />
         <Keyword name="FLUIDICS MODE"  value="Normal" />
         <Keyword name="LASER1NAME"  value="Blue" />
         <Keyword name="LASER1DELAY"  value="0" />
         <Keyword name="LASER1ASF"  value="0.9381586" />
         <Keyword name="LASER2NAME"  value="Red" />
         <Keyword name="LASER2DELAY"  value="36.41267" />
         <Keyword name="LASER2ASF"  value="0.7550002" />
         <Keyword name="WINDOW EXTENSION"  value="3" />
         <Keyword name="THRESHOLD"  value="FSC,10000" />
         <Keyword name="FSC ASF"  value="0.9558676" />
         <Keyword name="CHARSET"  value="Windows-1252" />
         <Keyword name="GUID"  value="e80add5d-6614-4db3-90c1-7c70b9531685" />
         <Keyword name="$OP"  value="Admin User" />
         <Keyword name="$INST"  value="None" />
         <Keyword name="OPERATOR EMAIL"  value="admin@bd.com" />
         <Keyword name="$EXP"  value="Admin User" />
         <Keyword name="CYTOMETER CONFIGURATION NAME"  value="4-Blue 2-Red (RUO)" />
         <Keyword name="CYTOMETER CONFIGURATION DATE CREATED"  value="25-Apr-2012-02:42:31" />
         <Keyword name="CYTOMETER CONFIGURATION DATE MODIFIED"  value="01-Dec-2017-02:02:00" />
         <Keyword name="CYTOMETER CONFIGURATION REGULATORY STATUS"  value="RUO" />
         <Keyword name="CST BEAD LOT ID"  value="63437" />
         <Keyword name="CST BEAD LOT EXPIRATION DATE"  value="31-Jan-2019-00:00:00" />
         <Keyword name="CST BEAD LOT REGULATORY STATUS"  value="RUO" />
         <Keyword name="CHARACTERIZATION QC DATE"  value="20-Jul-2020-13:05:08" />
         <Keyword name="PERFORMANCE QC DATE"  value="04-Jun-2025-17:20:34" />
         <Keyword name="PERFORMANCE QC STATUS"  value="Pass" />
         <Keyword name="PERFORMANCE QC WARNING MESSAGE1"  value="CS+T Bead Lot (Lot ID 63437) has expired" />
         <Keyword name="PERFORMANCE QC WARNING MESSAGE2"  value="Blue Laser alignment check failed" />
         <Keyword name="$BTIM"  value="22:11:11" />
         <Keyword name="$DATE"  value="15-Jun-2025" />
         <Keyword name="$ETIM"  value="22:11:59" />
         <Keyword name="$SYS"  value="Microsoft Windows NT 6.1.7601 Service Pack 1" />
         <Keyword name="$FIL"  value="c1-total.fcs" />
         <Keyword name="CREATOR"  value="BD FACSuite v1.0.5" />
         <Keyword name="$CYT"  value="BD FACSVerse" />
         <Keyword name="CYTNUM"  value="Z6511540192" />
         <Keyword name="$CYTSN"  value="Z6511540192" />
         <Keyword name="TUBE NAME"  value="c1-total" />
         <Keyword name="TUBE SETTINGS NAME"  value="Lyse Wash" />
         <Keyword name="TUBE SETTINGS ID"  value="cec2fa25-840e-4c4f-ad45-8147513f6e2b" />
         <Keyword name="$PROJ"  value="240227 IR PAC1+WT 45 4 8 b" />
         <Keyword name="AUTOBS"  value="TRUE" />
         <Keyword name="EXPORT USER NAME"  value="BDAdministrator" />
         <Keyword name="EXPORT TIME"  value="15-Jun-2025-22:47:15" />
         <Keyword name="QCMESSAGE1"  value="P4 gate does not contain requested 10,000 events [6_15_2025 10:47:15 PM]" />
         <Keyword name="$P1S"  value="" />
         <Keyword name="$P2S"  value="" />
         <Keyword name="$P3S"  value="" />
         <Keyword name="$P4S"  value="" />
         <Keyword name="$P5S"  value="" />
         <Keyword name="$P6S"  value="" />
         <Keyword name="$P13S"  value="" />
         <Keyword name="$P14N"  value="Comp-FITC-A" />
         <Keyword name="$P14S"  value="CD4 FITC-A" />
         <Keyword name="$P14R"  value="262144" />
         <Keyword name="$P15N"  value="Comp-PE-A" />
         <Keyword name="$P15S"  value="B220 PE-A" />
         <Keyword name="$P15R"  value="262144" />
         <Keyword name="$P16N"  value="Comp-PerCP-Cy5.5-A" />
         <Keyword name="$P16S"  value="CD3 PerCP-Cy5.5-A" />
         <Keyword name="$P16R"  value="262144" />
         <Keyword name="$P17N"  value="Comp-PE-Cy7-A" />
         <Keyword name="$P17S"  value="CD45 PE-Cy7-A" />
         <Keyword name="$P17R"  value="262144" />
         <Keyword name="$P18N"  value="Comp-APC-A" />
         <Keyword name="$P18S"  value="CD8 APC-A" />
         <Keyword name="$P18R"  value="262144" />
         <Keyword name="$P19N"  value="Comp-APC-Cy7-A" />
         <Keyword name="$P19S"  value="APC-Cy7-A" />
         <Keyword name="$P19R"  value="262144" />
       </Keywords>
       <SampleNode name="con_brfore.fcs"  annotation=""  owningGroup=""  expanded="1"  sortPriority="10"  count="52972"  sampleID="4" >
         <Graph smoothing="0"  backColor="#ffffff"  foreColor="#000000"  type="Pseudocolor"  fast="1" >
           <Axis dimension="x"  name="FSC-A"  label=""  auto="auto" />
           <Axis dimension="y"  name="SSC-A"  label=""  auto="auto" />
           <GraphSettings level="5%"  smoothingHighResolution="1"  contourHighResolution="1"  histogramSmoothingCount="0"  graphResolution="256"  showOutliers="0"  drawLargeDots="0"  dotsToDraw="8000"  tint="le.chartfill.tinted.40"  lineWeight="le.lineweight.normal"  lineStyle="le.linestyle.solid" />
           <GraphEnvironment showGrid="0"  showAxes="tnlTNL"  showGates="1"  showFreqOnPlots="1"  showGateNameOnPlots="1"  showMedians="0"  showUncomped="0"  addEventParam="0"  lastYAxisName="" >
             <TextTraits font="SansSerif"  size="11"  name="Labels"  style="plain"  color="#000000"  background="#00ffffff"  just="left" />
             <TextTraits font="SansSerif"  size="11"  name="LayoutGates"  style="plain"  color="#000000"  background="#00ffffff"  just="left" />
             <TextTraits font="SansSerif"  size="9"  name="Numbers"  style="plain"  color="#000000"  background="#00ffffff"  just="left" />
             <TextTraits font="SansSerif"  size="9"  name="Legend"  style="plain"  color="#000000"  background="#00ffffff"  just="left" />
           </GraphEnvironment>
         </Graph>
         <Subpopulations/>
       </SampleNode>
     </Sample>
   </SampleList>
   <TableEditor title="FlowJo Tables: 22-Feb-2026"  current="Table" >
     <Table name="Table"  outputFile="file:/E:/OneDrive/文档/Table"  color="#00ffffff"  isBatch="0"  quickclose="0"  destination="toDisplay"  outputFormat="fj.document.type.table" >
       <PrintLayout flipPattern0="0"  rows="1"  columns="1"  padding="36"  header=""  footer=""  headerActive="0"  footerActive="0"  scalingMode="fj.print.scale.none"  scaling="1"  orientation="1"  width="595.2744"  height="841.8888"  imageableX="72"  imageableY="72"  imageableWidth="451.2744"  imageableHeight="697.8888" />
       <PageSection sectionName="header" >&lt;table width=&quot;100%&quot;&gt;&lt;tr&gt;&lt;td align=&quot;left&quot; valign=&quot;top&quot;&gt;&amp;NBSP&amp;NBSP&amp;NBSP&amp;NBSP&lt;IMG SRC=&quot;file:/C:/Program%20Files/FlowJo%2010.6.2/images/fj_icon.png&quot;&gt;&lt;/IMG&gt;&lt;br/&gt;FlowJo, LLC&lt;/td&gt;&lt;td align=&quot;right&quot; valign=&quot;top&quot;&gt;Page &lt;PageNumber/&gt;&lt;/td&gt;&lt;/tr&gt;&lt;/table&gt;</PageSection>
       <PageSection sectionName="footer" >&lt;table width=&quot;100%&quot;&gt;&lt;tr&gt;&lt;td align=&quot;left&quot;  valign=&quot;bottom&quot;&gt;&lt;LongDate/&gt;&lt;/td&gt;&lt;td align=&quot;right&quot; valign=&quot;bottom&quot;&gt;&lt;Version/&gt;&lt;/td&gt;&lt;/tr&gt;&lt;/table&gt;</PageSection>
       <Iteration iterationType="SAMPLE"  iterationValue=""  iterationKeyword=""  discriminator=""  panelSize="1"  groupName="workspaceSelection" />
     </Table>
   </TableEditor>
   <LayoutEditor title=""  current="Layout"  showGrid="0"  showPageBreaks="0"  showGuides="0"  showDebugOutput="0" >
     <Layout name="Layout"  outputFile="file:/E:/OneDrive/文档/Layout"  color="#00ffffff"  isBatch="0"  showGrid="0"  showRulers="1"  showDebugOutput="0"  showGuides="0"  showPageBreaks="1"  scale="1" >
       <PrintLayout flipPattern0="0"  rows="1"  columns="1"  padding="36"  header=""  footer=""  headerActive="0"  footerActive="0"  scalingMode="fj.print.scale.none"  scaling="1"  orientation="1"  width="595.2744"  height="841.8888"  imageableX="72"  imageableY="72"  imageableWidth="451.2744"  imageableHeight="697.8888" />
       <PageSection sectionName="header" >&lt;table width=&quot;100%&quot;&gt;&lt;tr&gt;&lt;td align=&quot;left&quot; valign=&quot;top&quot;&gt;&amp;NBSP&amp;NBSP&amp;NBSP&amp;NBSP&lt;IMG SRC=&quot;file:/C:/Program%20Files/FlowJo%2010.6.2/images/fj_icon.png&quot;&gt;&lt;/IMG&gt;&lt;br/&gt;FlowJo, LLC&lt;/td&gt;&lt;td align=&quot;right&quot; valign=&quot;top&quot;&gt;Page &lt;PageNumber/&gt;&lt;/td&gt;&lt;/tr&gt;&lt;/table&gt;</PageSection>
       <PageSection sectionName="footer" >&lt;table width=&quot;100%&quot;&gt;&lt;tr&gt;&lt;td align=&quot;left&quot;  valign=&quot;bottom&quot;&gt;&lt;LongDate/&gt;&lt;/td&gt;&lt;td align=&quot;right&quot; valign=&quot;bottom&quot;&gt;&lt;Version/&gt;&lt;/td&gt;&lt;/tr&gt;&lt;/table&gt;</PageSection>
       <Iteration iterationType="OFF"  iterationValue=""  iterationKeyword=""  discriminator=""  panelSize="1"  groupName="workspaceSelection" />
       <BatchSettings useCurrentGroup="1"  length="3"  name=""  order="ACROSS"  direction="COLUMNS"  append="0"  destination="toLayout"  separatePages="0"  launchApp="1"  header="0"  footer="0"  commandLineBatch="0" />
       <FigList/>
     </Layout>
     <WindowPosition x="0"  y="0"  width="900"  height="600" />
   </LayoutEditor>
   <Scripts>
     <Script lang="text/javascript"  name="New Script 		 " />
   </Scripts>
   <Exports/>
   <SOPS/>
   <experiment/>
   <weights/>
 </Workspace>
