# Supplementary material for: Betrixaban activates cGAS-STING to promote antitumor immunity without pathological inflammation
Source: EMBO Mol Med. 2026 May 14;18(6):2213–35. doi: 10.1038/s44321-026-00429-1 (PMC13269763; doi:10.1038/s44321-026-00429-1)
Supplement: Supplementary file 6 — Source data Fig. 3 [file 44321_2026_429_MOESM6_ESM.zip]

Archive with 8 entries (4 files):
- Figure 3/3A/
- Figure 3/3A/3A.xlsx
- Figure 3/3E/
- Figure 3/3E/3E.pptx
- Figure 3/3F/
- Figure 3/3F/3F.xlsx
- Figure 3/3G/
- Figure 3/3G/3G.xlsx
