# Supplementary material for: Betrixaban activates cGAS-STING to promote antitumor immunity without pathological inflammation
Source: EMBO Mol Med. 2026 May 14;18(6):2213–35. doi: 10.1038/s44321-026-00429-1 (PMC13269763; doi:10.1038/s44321-026-00429-1)
Supplement: Supplementary file 6 — Source data Fig. 3 [file 44321_2026_429_MOESM6_ESM.zip › Figure 3/3A/3A.xlsx]

## Sheet: Sheet1
	DMSO	LPS	LPS-BT	BT
Il1β mRNA	0.964717	23971.5	241.488	2.03136
	0.747275	20093.3	256.495	1.07441
	1.28801	20232.5	244.865	1.2572
	DMSO	LPS	LPS-BT	BT
Il6 mRNA	1.19896	363110	117309	73.7201
	1.1942	265170	117010	127.333
	0.606839	290641	117409	84.8112
	DMSO	LPS	LPS-BT	BT
Nos2 mRNA	0.975983	690.893	355.622	10.6162
	0.759289	776.424	414.273	6.64874
	1.26473	718.564	339.365	6.57825
	DMSO	LPS	LPS-BT	BT
Ptgs2 mRNA	1.17959	395.34	200.372	7.87508
	1.08651	356.198	236.998	6.51881
	0.7339	360.265	203.157	4.12546
