# Supplementary material for: Betrixaban activates cGAS-STING to promote antitumor immunity without pathological inflammation
Source: EMBO Mol Med. 2026 May 14;18(6):2213–35. doi: 10.1038/s44321-026-00429-1 (PMC13269763; doi:10.1038/s44321-026-00429-1)
Supplement: Supplementary file 6 — Source data Fig. 3 [file 44321_2026_429_MOESM6_ESM.zip › Figure 3/3F/3F.xlsx]

## Sheet: Sheet1
Hours (h)	Con	BT
5	1
5	1
8	1
10	1
15	1
15	1
20	1
21	1
28	1
32	1
38	1
48	1
6		1
10		1
12		1
20		1
20		1
25		1
32		1
48		1
72		0
72		0
72		0
72		0
