# Supplementary material for: Betrixaban activates cGAS-STING to promote antitumor immunity without pathological inflammation
Source: EMBO Mol Med. 2026 May 14;18(6):2213–35. doi: 10.1038/s44321-026-00429-1 (PMC13269763; doi:10.1038/s44321-026-00429-1)
Supplement: Supplementary file 6 — Source data Fig. 3 [file 44321_2026_429_MOESM6_ESM.zip › Figure 3/3G/3G.xlsx]

## Sheet: Sheet1
	LPS-Blood				LPS-Heart				LPS-Spleen
	Con	BT			Con	BT			Con	BT
Il1β mRNA	5.43508	0.857295		Il1β mRNA	10.7958	1.5444		Il1β mRNA	8.96135	2.5195
	21.4691	1.19571			12.4893	0.634895			2.98838	1.93608
	5.47833	0.756736			1.44853	0.52954			6.41269	0.728568
	4.10494	1.29044			1.15236	1.59614			2.37975	0.625523
	4.25177	0.845492			8.61753	0.975754			2.17839	0.652087
	5.11516	0.918826			7.83196	1.12864			6.21511	0.595897
	5.14691	0.762			2.72185	0.798071			1.67042	0.529659
	4.58145	1.37351			2.32075	0.792558			7.62987	0.412692
	LPS-Blood				LPS-Heart				LPS-Spleen
	Con	BT			Con	BT			Con	BT
Il6 mRNA	2.12446	0.739637		Il6 mRNA	2.09984	0.952821		Il6 mRNA	2.87151	2.43144
	2.05209	0.496607			1.80285	0.864704			1.57008	1.74329
	2.44036	1.79027			2.12915	1.62482			1.97388	0.693425
	3.68904	0.423691			1.86643	1.82801			4.92775	0.49717
	4.30822	0.358532			1.7056	0.939704			1.8324	0.493736
	4.19042	1.79127			1.72941	1.07198			3.81129	0.529173
	7.67638	0.797962			5.85747	0.341576			3.85846	0.703105
	3.88279	1.60204			5.5415	0.376384			1.84109	0.90866
	LPS-Lung				LPS-Kidney				LPS-Liver
	Con	BT			Con	BT			Con	BT
Il1β mRNA	2.29706	0.773155		Il1β mRNA	5.62237	1.16671		Il1β mRNA	4.59629	0.600437
	1.32283	0.762511			4.6138	1.12448			5.60044	0.541144
	4.48931	0.834411			7.51754	1.36807			3.70421	1.43802
	12.5031	0.888122			5.76623	0.884199			6.572	1.69829
	6.80924	1.48332			8.50432	0.871504			3.46461	0.734118
	3.8811	0.938761			8.53435	0.88605			6.96331	0.689721
	2.46793	1.37443			4.07409	0.896542			5.83603	1.0974
	3.45402	0.945291			5.0061	0.802427			3.16318	1.20087
	LPS-Lung				LPS-Kidney				LPS-Liver
	Con	BT			Con	BT			Con	BT
Il6 mRNA	2.44907	0.501741		Il6 mRNA	5.70037	0.844514		Il6 mRNA	2.93949	0.615552
	2.38556	0.526686			6.71509	0.898876			1.85854	0.835061
	2.79831	0.296276			2.06895	1.11434			4.76841	2.53143
	0.826459	0.284207			6.8743	1.04695			5.16432	1.10953
	2.47468	0.734592			2.19432	0.626851			1.58235	0.456901
	3.15423	0.436791			1.07638	0.715088			3.59872	0.3737
	1.70821	3.12751			1.68947	1.37192			3.2695	0.846718
	1.69799	2.09219			2.52033	1.38146			2.70112	1.2311
