# Supplementary material for: Betrixaban activates cGAS-STING to promote antitumor immunity without pathological inflammation
Source: EMBO Mol Med. 2026 May 14;18(6):2213–35. doi: 10.1038/s44321-026-00429-1 (PMC13269763; doi:10.1038/s44321-026-00429-1)
Supplement: Supplementary file 7 — Source data Fig. 4 [file 44321_2026_429_MOESM7_ESM.zip]

Archive with 15 entries (10 files):
- Figure 4/4A/
- Figure 4/4A/4A.xlsx
- Figure 4/4A/4A_dsDNA.xlsx
- Figure 4/4B/
- Figure 4/4B/4B.xlsx
- Figure 4/4B/4B_dsDNA.xlsx
- Figure 4/4C/
- Figure 4/4C/4C.xlsx
- Figure 4/4C/4C_dsDNA.xlsx
- Figure 4/4D/
- Figure 4/4D/4D.xlsx
- Figure 4/4D/4D_dsDNA.xlsx
- Figure 4/4E/
- Figure 4/4E/4E.xlsx
- Figure 4/4E/4E_dsDNA.xlsx
