# Supplementary material for: Betrixaban activates cGAS-STING to promote antitumor immunity without pathological inflammation
Source: EMBO Mol Med. 2026 May 14;18(6):2213–35. doi: 10.1038/s44321-026-00429-1 (PMC13269763; doi:10.1038/s44321-026-00429-1)
Supplement: Supplementary file 7 — Source data Fig. 4 [file 44321_2026_429_MOESM7_ESM.zip › Figure 4/4A/4A.xlsx]

## Sheet: column
Con	BT 25μM	BT 50μM	BT 75μM	BT 100μM
31.143	11400.7	20541.3	24869.2	49053.8
32.608	10625.1	20823.6	24514.4	49321.1
34.905	10904.5	20421.6	25111.7	49470.2

## Sheet: peak
	Con	BT 25μM	BT 50μM	BT 75μM	BT 100μM
1.35	10.8319	10.5095	10.631	10.5858	10.2218
1.3669	10.8319	10.7112	10.6426	10.8073	10.2218
1.3838	10.8319	251.684	133.648	443.684	10.6373
1.4007	10.8319	409.982	228.517	741.243	812.884
1.40213	10.8319	1017.98	633.269	1916.36	1363.75
1.40488	10.8319	2300.81	1596.22	4474.38	3537.74
1.40751	10.8319	4748.68	3646.36	9492.72	8266.58
1.41001	10.8319	9010.4	7589.77	18446.6	17537.4
1.41239	10.8319	15835.5	14503.9	33099.9	34068.9
1.41465	10.8319	25966.3	25646.1	55268.5	61108.8
1.4168	10.8319	40001.9	42276.1	86498.6	101998
1.41883	10.8319	58269.1	65427.1	127740	159578
1.42076	10.8319	80735.1	95684.4	179108	235590
1.42257	10.8321	106986	133033	239792	330235
1.42428	10.8341	136273	176811	308137	442017
1.4259	10.8513	167608	225786	381859	567880
1.42741	10.9565	199892	278309	458342	703620
1.42883	11.4484	232036	332531	534942	844418
1.43016	13.2521	263066	386610	609254	985414
1.4314	18.5821	292187	438887	679288	1122184
1.43255	31.5905	318824	488009	743574	1251064
1.43362	58.4024	342622	532987	801172	1369354
1.43461	106.023	363425	573204	851641	1475334
1.43553	180.245	381242	608382	894952	1568194
1.43637	283.424	396213	638530	931398	1647874
1.43715	413.223	408560	663872	961498	1714924
1.43785	562.893	418564	684782	985908	1770294
1.43849	722.871	426526	701727	1005348	1815204
1.43907	882.926	432749	715216	1020558	1850964
1.4396	1034.07	437524	725762	1032228	1878934
1.44006	1169.72	441118	733855	1041018	1900414
1.44048	1286.11	443767	739946	1047498	1916574
1.44085	1382.01	445675	744436	1052168	1928494
1.44117	1458.16	447016	747670	1055448	1937084
1.44144	1516.55	447931	749943	1057688	1943124
1.44168	1559.85	448536	751495	1059168	1947244
1.44188	1590.9	448921	752521	1060108	1949964
1.44205	1612.4	449155	753173	1060678	1951694
1.44219	1626.75	449289	753570	1061008	1952744
1.4423	1635.93	449361	753798	1061188	1953354
1.44239	1641.53	449397	753920	1061278	1953674
1.44245	1644.76	449412	753980	1061308	1953834
1.4425	1646.49	449418	754006	1061328	1953904
1.44253	1647.34	449420	754016	1061328	1953934
1.44255	1647.72	449420	754019	1061328	1953944
1.44256	1647.86	449420	754020	1061328	1953944
1.44256	1647.9	449420	754020	1061328	1953944
1.44256	1647.9	449420	754020	1061328	1953944
1.44256	1647.9	449420	754020	1061328	1953944
1.44257	1647.9	449420	754020	1061328	1953944
1.44257	1647.9	449418	754019	1061328	1953944
1.44259	1647.9	449412	754017	1061308	1953934
1.44262	1647.9	449397	754008	1061268	1953914
1.44267	1647.87	449362	753986	1061188	1953844
1.44273	1647.78	449291	753936	1060998	1953704
1.44281	1647.53	449158	753833	1060668	1953414
1.44291	1646.97	448927	753642	1060078	1952864
1.44304	1645.81	448547	753309	1059118	1951914
1.4432	1643.67	447949	752761	1057598	1950344
1.4434	1639.94	447045	751899	1055308	1947884
1.44362	1633.82	445721	750594	1051948	1944164
1.44389	1624.24	443836	748683	1047168	1938704
1.44419	1609.82	441219	745961	1040538	1930934
1.44454	1588.89	437669	742181	1031538	1920154
1.44494	1559.46	432951	737046	1019598	1905504
1.44538	1519.31	426801	730212	1004038	1886044
1.44588	1466.13	418932	721290	984165	1860654
1.44643	1397.72	409041	709846	959220	1828134
1.44704	1312.32	396829	695421	928482	1787224
1.44771	1209.05	382017	677541	891295	1736634
1.44844	1088.39	364378	655750	847151	1675164
1.44924	952.644	343771	629645	795780	1601794
1.45012	806.21	320178	598920	737247	1515844
1.45106	655.552	293743	563421	672048	1417104
1.45208	508.63	264810	523206	601187	1306014
1.45317	373.81	233937	478600	526213	1183814
1.45435	258.364	201901	430238	449192	1052644
1.45561	166.993	169660	379091	372600	915554
1.45696	100.868	138294	326446	299121	776429
1.4584	57.6346	108898	273854	231378	639726
1.45993	32.4396	82463.7	223012	171617	510113
1.46156	19.5458	59756.6	175611	121408	391974
1.46329	13.8458	41213.8	133149	81444.9	288888
1.46512	11.7082	26895.9	96755.1	51483	203168
1.46705	11.0414	16502.6	67043.8	30455.8	135585
1.46909	10.8721	9455.38	44056.3	16736.8	85342.4
1.47124	10.8379	5022.48	27292.4	8477.09	50334.5
1.4735	10.8325	2454.98	15837.4	3924.8	27620.9
1.47588	10.8319	1096.75	8550.04	1647.91	13995.5
1.47838	10.8319	446.161	4263.83	624.037	6495.93
1.481	10.8319	275.169	1950.35	369.672	2739.58
1.48235	10.8319	10.7708	813.645	10.7165	1712.4
1.49719	10.8319	10.5095	507.448	10.5858	13.5729
1.51202	10.8319	10.5094	11.2297	10.5858	10.2228
1.52685	10.8319	10.5094	10.6311	10.5858	10.2218
1.54168	10.8319	10.5094	10.631	10.5858	10.2218
1.55651	10.8319	10.5094	10.631	10.5858	10.2218
1.57134	10.8319	10.5094	10.631	10.5858	10.2218
1.58617	10.8319	10.5094	10.631	10.5858	10.2218
1.601	10.8319	10.5094	10.631	10.5858	10.2218
