# Supplementary material for: Betrixaban activates cGAS-STING to promote antitumor immunity without pathological inflammation
Source: EMBO Mol Med. 2026 May 14;18(6):2213–35. doi: 10.1038/s44321-026-00429-1 (PMC13269763; doi:10.1038/s44321-026-00429-1)
Supplement: Supplementary file 7 — Source data Fig. 4 [file 44321_2026_429_MOESM7_ESM.zip › Figure 4/4A/4A_dsDNA.xlsx]

## Sheet: column
Mock	Con	BT 25μM +dsDNA	BT 50μM +dsDNA	BT 75μM +dsDNA	BT 100μM +dsDNA
21.425	1125.48	88449	226510	410929	631626
23.352	1046.33	86685.1	216505	418623	648744
25.309	1150.43	88258.9	225387	410814	648657

## Sheet: peak
	Mock	Con	BT 25μM +dsDNA	BT 50μM +dsDNA	BT 75μM +dsDNA	BT 100μM +dsDNA
1.35	10.8455	10.0854	10.2217	10.1624	10.2598	10.7759
1.36981	10.8455	10.0854	10.7881	10.5022	10.4877	11.9945
1.38963	10.8455	10.134	1376.69	1817.43	2528.89	5810.9
1.39119	10.8455	42.559	2333.49	3134.6	4478.15	9998.64
1.39422	10.8455	62.7046	6156.85	8550.29	12814.2	27113.7
1.39711	10.8455	137.552	14590.2	20914	32699	65924.3
1.39986	10.8455	289.679	31330	46286.7	75133.2	145095
1.40249	10.8455	570.487	61509	93524.1	156925	291709
1.40498	10.8455	1045.21	111352	173990	300600	540282
1.40735	10.8455	1786.02	187368	300398	532509	929162
1.4096	10.8455	2860.85	295214	484885	879134	1494642
1.41173	10.8455	4320.51	438513	736718	1362284	2264082
1.41375	10.8455	6187.39	617955	1060259	1994434	3249852
1.41565	10.8455	8448.83	830928	1453719	2775474	4445732
1.41745	10.8455	11056.8	1071744	1908999	3691744	5826622
1.41914	10.8455	13933.5	1332404	2412679	4717484	7351532
1.42072	10.8455	16981.8	1603624	2947729	5818234	8968872
1.42221	10.8464	20096.4	1875934	3495589	6955164	10622722
1.4236	10.8545	23175.7	2140654	4038229	8089604	12259022
1.4249	10.9103	26130.5	2390594	4559729	9186654	13830022
1.42611	11.191	28889.8	2620344	5047349	10217764	15297822
1.42724	12.2591	31403.2	2826454	5491999	11162264	16635422
1.42828	15.4385	33641	3007234	5888239	12006864	17826622
1.42924	23.0746	35591.6	3162494	6233879	12745864	18865322
1.43012	38.2808	37258.3	3293244	6529409	13379164	19753022
1.43093	64.0118	38656.2	3401274	6777359	13911664	20497722
1.43167	101.826	39807.4	3488924	6981649	14351064	21111022
1.43234	151.029	40738.9	3558754	7147019	14707164	21607422
1.43295	208.675	41479.6	3613394	7278529	14990564	22002122
1.4335	270.388	42058.1	3655344	7381269	15212264	22310422
1.43399	331.514	42501.8	3686924	7460079	15382364	22546922
1.43442	388.126	42835.6	3710214	7519369	15510364	22724822
1.43481	437.582	43081.5	3726994	7563049	15604764	22855822
1.43514	478.617	43258.7	3738784	7594529	15672764	22950322
1.43543	511.128	43383.1	3746844	7616629	15720464	23016622
1.43568	535.813	43468.1	3752164	7631729	15753164	23061922
1.4359	553.814	43524.2	3755554	7641699	15774664	23091822
1.43607	566.426	43559.9	3757604	7648039	15788364	23110822
1.43622	574.907	43581.6	3758794	7651899	15796764	23122422
1.43633	580.361	43594.1	3759424	7654119	15801564	23129022
1.43642	583.7	43600.8	3759734	7655309	15804064	23132622
1.43649	585.628	43604.1	3759874	7655889	15805364	23134422
1.43654	586.664	43605.5	3759924	7656149	15805864	23135122
1.43657	587.175	43606	3759944	7656239	15806064	23135422
1.43659	587.398	43606.2	3759944	7656269	15806164	23135522
1.4366	587.481	43606.2	3759944	7656269	15806164	23135522
1.43661	587.505	43606.2	3759944	7656269	15806164	23135522
1.43661	587.51	43606.2	3759944	7656269	15806164	23135522
1.43661	587.51	43606.2	3759944	7656269	15806164	23135522
1.43661	587.51	43606.2	3759944	7656269	15806164	23135522
1.43662	587.51	43606.2	3759924	7656269	15806164	23135522
1.43664	587.51	43606	3759874	7656249	15806164	23135422
1.43667	587.508	43605.5	3759744	7656169	15805964	23135222
1.43671	587.495	43604.1	3759444	7655949	15805464	23134522
1.43678	587.453	43601	3758824	7655459	15804364	23132922
1.43686	587.34	43594.5	3757684	7654469	15802064	23129822
1.43697	587.08	43582.5	3755694	7652609	15797764	23123822
1.43711	586.552	43561.6	3752414	7649379	15790364	23113522
1.43728	585.569	43527.2	3747264	7644069	15778164	23096622
1.43748	583.864	43473.2	3739464	7635709	15758964	23070022
1.43771	581.066	43391.3	3728044	7623069	15729964	23029622
1.43799	576.69	43271.5	3711784	7604529	15687464	22970622
1.4383	570.121	43100.8	3689224	7578139	15626864	22886522
1.43867	560.614	42863.9	3658624	7541459	15542764	22769622
1.43908	547.312	42542.2	3617964	7491639	15428664	22610922
1.43954	529.29	42114.5	3564994	7425309	15276764	22399722
1.44006	505.64	41556.5	3497244	7338669	15078664	22124022
1.44063	475.597	40841.7	3412154	7227469	14824764	21770422
1.44126	438.717	39942	3307164	7087179	14504964	21324822
1.44196	395.088	38829.1	3179974	6913099	14109364	20772522
1.44273	345.533	37476.1	3028694	6700679	13627964	20099522
1.44356	291.754	35860.3	2852254	6445769	13052564	19293622
1.44446	236.315	33965.9	2650644	6145129	12377264	18345322
1.44545	182.415	31787.4	2425314	5796909	11599664	17250122
1.44651	133.398	29333.7	2179394	5401219	10722464	16010122
1.44765	92.1038	26630.8	1917924	4960709	9754414	14635522
1.44887	60.2298	23724.7	1647724	4480989	8711124	13146222
1.45019	37.9678	20681.3	1377154	3970959	7615644	11572522
1.45159	24.095	17585.4	1115444	3442729	6497644	9954322
1.45309	16.502	14534.9	871843	2911139	5391894	8339762
1.45468	12.915	11633.1	654526	2392809	4335394	6781092
1.45637	11.4805	8978.08	469565	1904689	3363764	5330272
1.45817	11.0051	6651.11	320126	1462339	2507084	4033112
1.46007	10.8775	4706.28	206142	1078079	1786124	2923732
1.46208	10.8505	3163.91	124555	759506	1209814	2020332
1.4642	10.8461	2009.57	70114.3	508635	774552	1323392
1.46644	10.8455	1199.05	36487.8	321959	465752	816813
1.46879	10.8455	668.57	17409.8	191442	261247	471951
1.47127	10.8455	347.186	7550.05	106225	135683	253490
1.47387	10.8455	168.307	2949.74	54608.5	64732.5	125612
1.47659	10.8455	77.5765	1768.62	25811.6	28128.1	56960.9
1.47945	10.8455	52.4885	11.3714	11126.7	11032.5	23434
1.48093	10.8455	10.1865	10.2217	7039.05	6630.05	14451.1
1.49808	10.8455	10.0854	10.2217	25.3246	13.8079	26.5858
1.51523	10.8455	10.0854	10.2217	10.1672	10.26	10.7777
1.53239	10.8455	10.0854	10.2217	10.1624	10.2598	10.7758
1.54954	10.8455	10.0854	10.2217	10.1624	10.2598	10.7758
1.56669	10.8455	10.0854	10.2217	10.1624	10.2598	10.7758
1.58385	10.8455	10.0854	10.2217	10.1624	10.2598	10.7758
1.601	10.8455	10.0854	10.2217	10.1624	10.2598	10.7758
