# Supplementary material for: Betrixaban activates cGAS-STING to promote antitumor immunity without pathological inflammation
Source: EMBO Mol Med. 2026 May 14;18(6):2213–35. doi: 10.1038/s44321-026-00429-1 (PMC13269763; doi:10.1038/s44321-026-00429-1)
Supplement: Supplementary file 7 — Source data Fig. 4 [file 44321_2026_429_MOESM7_ESM.zip › Figure 4/4B/4B.xlsx]

## Sheet: column
Con	BT 50μM	BT 100μM
19.19	507.661	1108.03
16.679	459.775	1097.48
13.029	522.667	912.03

## Sheet: peak
	Con	BT 50μM	BT 100μM
1.35	10.6808	10.3408	10.1786
1.3681	10.6808	17.9878	15.6874
1.36951	10.6808	23.5209	20.0397
1.37225	10.6808	46.0908	38.8494
1.37486	10.6808	97.0325	84.1273
1.37735	10.6808	200.234	181.252
1.37971	10.6808	389.684	368.804
1.38196	10.6808	707.607	697.918
1.38409	10.6808	1199.32	1227.34
1.38611	10.6808	1905.56	2014.37
1.38802	10.6808	2854.1	3103.67
1.38983	10.6808	4053.01	4516.99
1.39153	10.6808	5487.5	6246.73
1.39313	10.6808	7120.9	8255.16
1.39463	10.6808	8899.48	10479.1
1.39604	10.6808	10759.6	12838.4
1.39736	10.6808	12635.3	15246.7
1.39859	10.6808	14465.5	17620.8
1.39974	10.6808	16198.7	19888.6
1.40081	10.6808	17796.1	21993.8
1.40179	10.6808	19232.2	23897.6
1.4027	10.6808	20493.9	25578.7
1.40354	10.6808	21579.2	27030.3
1.40431	10.6809	22494.1	28258.1
1.40501	10.6832	23250.8	29276.2
1.40564	10.7323	23865.2	30104.5
1.40622	11.2941	24354.9	30765.9
1.40674	15.1877	24738.3	31284.2
1.4072	32.7639	25032.7	31682.7
1.40762	87.9641	25254.5	31983
1.40798	215.721	25418	32204.7
1.4083	444.795	25535.9	32364.4
1.40858	777.005	25618.7	32476.8
1.40881	1181.2	25675.3	32553.5
1.40901	1606.6	25712.7	32604.2
1.40918	2003.72	25736.4	32636.5
1.40932	2339.14	25750.9	32656.1
1.40943	2599.36	25759.2	32667.3
1.40951	2786.76	25763.7	32673.4
1.40958	2912.81	25765.8	32676.4
1.40962	2992.13	25766.8	32677.7
1.40965	3038.7	25767.2	32678.1
1.40967	3063.98	25767.3	32678.3
1.40968	3076.48	25767.3	32678.3
1.40969	3081.96	25767.3	32678.3
1.40969	3084	25767.3	32678.3
1.40969	3084.6	25767.3	32678.3
1.40969	3084.72	25767.3	32678.3
1.4097	3084.73	25767.3	32678.3
1.40972	3084.73	25767.2	32678.2
1.40975	3084.73	25766.8	32677.8
1.40979	3084.72	25765.9	32676.6
1.40985	3084.68	25763.7	32674
1.40993	3084.46	25759.3	32668.8
1.41003	3083.72	25751.1	32659
1.41016	3081.7	25736.9	32642
1.41031	3077.11	25713.5	32614
1.4105	3067.79	25676.6	32569.9
1.41072	3050.48	25620.9	32503.3
1.41098	3020.6	25539.2	32405.7
1.41128	2972.04	25423.1	32266.7
1.41162	2897.19	25261.9	32073.9
1.412	2787.32	25043.4	31812.2
1.41243	2633.54	24753.1	31464.6
1.41292	2428.5	24375.2	31011.5
1.41345	2168.96	23892.1	30432
1.41405	1858.76	23286	29703.7
1.4147	1511.45	22539.1	28804.9
1.41541	1150.89	21635.6	27715.2
1.41619	808.243	20563.2	26418.4
1.41704	514.746	19315.2	24904.4
1.41796	292.306	17893.4	23172.6
1.41895	146.319	16309.8	21234.4
1.42002	65.3932	14589	19115.8
1.42117	28.5665	12768.5	16858.9
1.4224	15.2461	10898.8	14521.3
1.42371	11.5532	9039.83	12174.1
1.42511	10.7999	7256.96	9896.62
1.42661	10.6918	5613.8	7768.78
1.42819	10.6815	4164.77	5862.28
1.42987	10.6808	2947.89	4231.44
1.43165	10.6808	1979.8	2906.13
1.43353	10.6808	1254.41	1888.47
1.43552	10.6808	745.668	1154.46
1.43761	10.6808	413.994	660.369
1.43982	10.6808	214.473	352.138
1.44213	10.6808	104.615	175.282
1.44457	10.6808	49.7283	82.7109
1.44712	10.6808	25.077	38.8962
1.44844	10.6808	18.9596	27.5023
1.46369	10.6808	10.3417	10.1922
1.47895	10.6808	10.3386	10.1781
1.49421	10.6808	10.3386	10.1781
1.50946	10.6808	10.3386	10.1781
1.52472	10.6808	10.3386	10.1781
1.53998	10.6808	10.3386	10.1781
1.55523	10.6808	10.3386	10.1781
1.57049	10.6808	10.3386	10.1781
1.58574	10.6808	10.3386	10.1781
1.601	10.6808	10.3386	10.1781
