# Supplementary material for: Betrixaban activates cGAS-STING to promote antitumor immunity without pathological inflammation
Source: EMBO Mol Med. 2026 May 14;18(6):2213–35. doi: 10.1038/s44321-026-00429-1 (PMC13269763; doi:10.1038/s44321-026-00429-1)
Supplement: Supplementary file 7 — Source data Fig. 4 [file 44321_2026_429_MOESM7_ESM.zip › Figure 4/4B/4B_dsDNA.xlsx]

## Sheet: column
Mock	Con	BT 50μM + dsDNA	BT 100μM + dsDNA
19.19	15.309	456.02	1046.49
16.679	12.394	402.626	1094.72
13.029	14.14	659.86	958.65

## Sheet: peak
	Mock	Con	BT 50μM + dsDNA	BT 100μM + dsDNA
1.35	10.6816	10.4647	10.0664	10.9834
1.36411	10.6816	10.4647	13.7273	11.0245
1.37822	10.6816	10.4647	16.7126	37.2595
1.37949	10.6816	10.4647	29.8962	53.4872
1.38195	10.6816	10.4647	62.4001	113.622
1.38429	10.6816	10.4647	133.622	235.487
1.38652	10.6816	10.4647	273.766	459.851
1.38864	10.6816	10.4647	523.81	838.283
1.39065	10.6816	10.4647	931.957	1427.62
1.39256	10.6816	10.4647	1546.52	2281.17
1.39437	10.6816	10.4647	2406.68	3438.5
1.39609	10.6816	10.4647	3533.61	4916.68
1.3977	10.6816	10.4647	4924.5	6705.14
1.39923	10.6816	10.4647	6551.27	8765.53
1.40066	10.6816	10.4647	8363.81	11036.3
1.40201	10.6816	10.4647	10297	13440.5
1.40328	10.6816	10.4647	12279.3	15895.5
1.40446	10.6816	10.4647	14240.9	18321.4
1.40556	10.6816	10.4647	16120.7	20648.1
1.40659	10.6816	10.4647	17870.3	22819.9
1.40755	10.6816	10.4647	19456.2	24797.7
1.40843	10.6816	10.4647	20859	26558
1.40925	10.6816	10.4648	22072.3	28092
1.41	10.6816	10.4667	23099.6	29402.7
1.41068	10.684	10.4979	23952.3	30501.7
1.41131	10.733	10.8066	24646.6	31406.6
1.41188	11.2947	12.7378	25201.3	32138.9
1.4124	15.1875	20.9039	25636.3	32721
1.41287	32.7609	45.6359	25970.8	33175.7
1.41328	87.9549	102.086	26222.9	33524.4
1.41365	215.702	203.608	26409	33786.7
1.41398	444.765	353.128	26543.2	33980
1.41427	776.965	539.528	26637.6	34119.2
1.41451	1181.15	741.799	26702	34217
1.41473	1606.56	937.335	26744.6	34283.8
1.41491	2003.68	1108.91	26771.7	34327.9
1.41506	2339.1	1247.58	26788.2	34355.9
1.41518	2599.33	1351.92	26797.7	34373
1.41528	2786.73	1425.53	26802.8	34382.8
1.41535	2912.78	1474.38	26805.3	34388
1.41541	2992.11	1504.87	26806.4	34390.6
1.41545	3038.67	1522.67	26806.8	34391.8
1.41548	3063.96	1532.32	26806.9	34392.2
1.4155	3076.46	1537.08	26806.9	34392.3
1.4155	3081.94	1539.16	26806.9	34392.3
1.41551	3083.98	1539.94	26806.9	34392.3
1.41551	3084.57	1540.16	26806.9	34392.3
1.41551	3084.69	1540.21	26806.9	34392.3
1.41551	3084.7	1540.21	26806.9	34392.3
1.41552	3084.7	1540.21	26806.8	34392.3
1.41554	3084.7	1540.21	26806.5	34392.2
1.41557	3084.7	1540.21	26805.6	34391.7
1.41561	3084.66	1540.17	26803.6	34390.4
1.41567	3084.44	1540.01	26799.5	34387.5
1.41575	3083.69	1539.43	26792	34381.7
1.41586	3081.68	1537.89	26778.8	34370.7
1.41599	3077.09	1534.37	26757.1	34351.7
1.41615	3067.76	1527.22	26723	34320.3
1.41634	3050.45	1513.98	26671.4	34271.1
1.41656	3020.58	1491.23	26595.8	34196.5
1.41682	2972.01	1454.52	26488.1	34087.4
1.41712	2897.16	1398.56	26338.7	33932.1
1.41747	2787.29	1317.85	26135.9	33716.6
1.41786	2633.5	1207.78	25866.3	33424.3
1.4183	2428.47	1066.41	25514.6	33036.2
1.41879	2168.92	896.631	25064.3	32530.9
1.41934	1858.72	707.886	24497.9	31885.1
1.41994	1511.41	516.221	23797.7	31074.7
1.42061	1150.85	341.4	22947.1	30076.2
1.42133	808.204	201.072	21932.4	28868.4
1.42213	514.715	104.335	20744.3	27434.8
1.42299	292.284	48.6835	19380.2	25766.8
1.42392	146.306	22.8385	17846.6	23866.7
1.42493	65.3867	13.5116	16161.3	21750.7
1.42602	28.5642	11.0071	14354.3	19451.7
1.42718	15.2458	10.5306	12468.3	17020.2
1.42843	11.5538	10.4699	10557.2	14523.4
1.42977	10.8006	10.465	8682.82	12041.8
1.4312	10.6926	10.4648	6909.49	9662.63
1.43271	10.6822	10.4647	5297.2	7470.78
1.43432	10.6816	10.4647	3894.43	5538.82
1.43603	10.6816	10.4647	2731.9	3917.28
1.43784	10.6816	10.4647	1818.88	2628.11
1.43976	10.6816	10.4647	1143.13	1662.85
1.44178	10.6816	10.4647	674.654	986.448
1.44391	10.6816	10.4647	372.444	545.898
1.44615	10.6816	10.4647	192.333	281.175
1.4485	10.6816	10.4647	93.9251	135.599
1.45098	10.6816	10.4647	45.0424	62.9699
1.45357	10.6816	10.4647	31.7732	30.4018
1.45492	10.6816	10.4647	10.1037	22.3312
1.47115	10.6816	10.4647	10.0661	10.9873
1.48738	10.6816	10.4647	10.0661	10.9834
1.50361	10.6816	10.4647	10.0661	10.9834
1.51984	10.6816	10.4647	10.0661	10.9834
1.53607	10.6816	10.4647	10.0661	10.9834
1.55231	10.6816	10.4647	10.0661	10.9834
1.56854	10.6816	10.4647	10.0661	10.9834
1.58477	10.6816	10.4647	10.0661	10.9834
1.601	10.6816	10.4647	10.0661	10.9834
