# Supplementary material for: Betrixaban activates cGAS-STING to promote antitumor immunity without pathological inflammation
Source: EMBO Mol Med. 2026 May 14;18(6):2213–35. doi: 10.1038/s44321-026-00429-1 (PMC13269763; doi:10.1038/s44321-026-00429-1)
Supplement: Supplementary file 7 — Source data Fig. 4 [file 44321_2026_429_MOESM7_ESM.zip › Figure 4/4C/4C.xlsx]

## Sheet: column
Con	BT 50μM	BT 100μM
4.44	23.794	21.206
5.379	13.77	13.193
8.068	8.063	7.874

## Sheet: peak
	Con	BT 50μM	BT 100μM
1.35	10.5887	10.5539	10.6559
1.36646	10.5887	10.6656	10.6559
1.38292	10.5887	10.7607	10.6559
1.39938	10.5887	11.1943	10.6562
1.41584	10.5887	12.3004	11.1306
1.41724	10.5887	14.7988	11.4522
1.41994	10.5887	19.8489	12.7119
1.42252	10.5887	29.0758	15.4282
1.42498	10.5887	44.4546	20.7124
1.42731	10.5887	68.0388	30.0706
1.42953	10.5887	101.58	45.2854
1.43164	10.5887	146.138	68.171
1.43363	10.5887	201.799	100.248
1.43552	10.5887	267.579	142.422
1.4373	10.5887	341.527	194.75
1.43898	10.5889	421.001	256.362
1.44056	10.5907	503.02	325.553
1.44205	10.6071	584.629	400.005
1.44344	10.7108	663.194	477.082
1.44474	11.1992	736.601	554.14
1.44596	12.9736	803.348	628.783
1.44709	18.0972	862.545	699.04
1.44814	30.1864	913.85	763.462
1.44912	54.0842	957.369	821.133
1.45002	94.5599	993.542	871.628
1.45084	154.485	1023.02	914.936
1.4516	233.429	1046.6	951.363
1.45229	327.43	1065.1	981.435
1.45292	429.99	1079.33	1005.82
1.45349	533.741	1090.07	1025.23
1.454	632.034	1097.99	1040.41
1.45446	719.982	1103.71	1052.06
1.45487	794.81	1107.73	1060.84
1.45523	855.675	1110.47	1067.3
1.45554	903.191	1112.29	1071.96
1.45582	938.886	1113.44	1075.23
1.45605	964.718	1114.14	1077.47
1.45625	982.723	1114.55	1078.95
1.45641	994.786	1114.76	1079.89
1.45655	1002.53	1114.87	1080.46
1.45666	1007.26	1114.92	1080.79
1.45674	1009.99	1114.93	1080.96
1.45681	1011.46	1114.94	1081.05
1.45685	1012.18	1114.94	1081.09
1.45688	1012.49	1114.94	1081.1
1.4569	1012.61	1114.94	1081.11
1.45691	1012.65	1114.94	1081.11
1.45691	1012.65	1114.94	1081.11
1.45691	1012.65	1114.94	1081.11
1.45691	1012.65	1114.93	1081.11
1.45692	1012.65	1114.92	1081.11
1.45693	1012.65	1114.88	1081.11
1.45694	1012.64	1114.78	1081.1
1.45697	1012.57	1114.58	1081.09
1.45702	1012.33	1114.2	1081.05
1.45708	1011.68	1113.56	1080.97
1.45716	1010.21	1112.49	1080.81
1.45726	1007.22	1110.82	1080.51
1.45739	1001.66	1108.28	1079.98
1.45755	992.07	1104.57	1079.11
1.45774	976.478	1099.29	1077.73
1.45797	952.437	1091.97	1075.66
1.45823	917.131	1082.04	1072.62
1.45853	867.679	1068.86	1068.3
1.45888	801.675	1051.72	1062.3
1.45927	717.997	1029.84	1054.15
1.45972	617.781	1002.41	1043.33
1.46021	505.262	968.682	1029.2
1.46076	388.019	927.967	1011.12
1.46136	276.06	879.773	988.379
1.46203	179.564	823.886	960.268
1.46276	105.851	760.481	926.128
1.46355	56.9912	690.226	885.409
1.46442	29.5709	614.353	837.742
1.46536	16.9023	534.682	783.036
1.46637	12.2347	453.574	721.562
1.46746	10.9114	373.775	654.036
1.46863	10.6341	298.178	581.677
1.46989	10.5931	229.505	506.209
1.47123	10.589	169.954	429.803
1.47266	10.5887	120.91	354.94
1.47418	10.5887	82.7623	284.196
1.4758	10.5887	54.9083	219.964
1.47751	10.5887	35.9442	164.168
1.47933	10.5887	23.9919	118.011
1.48125	10.5887	17.0734	81.838
1.48328	10.5887	13.4265	55.1294
1.48541	10.5887	11.692	36.6642
1.48766	10.5887	10.955	24.7896
1.49003	10.5887	10.781	17.7377
1.49251	10.5887	10.5539	13.9001
1.49511	10.5887	10.5539	12.0024
1.49646	10.5887	10.5539	11.4894
1.51139	10.5887	10.5539	10.6572
1.52633	10.5887	10.5539	10.6559
1.54126	10.5887	10.5539	10.6559
1.5562	10.5887	10.5539	10.6559
1.57113	10.5887	10.5539	10.6559
1.58607	10.5887	10.5539	10.6559
1.601	10.5887	10.5539	10.6559
