# Supplementary material for: Betrixaban activates cGAS-STING to promote antitumor immunity without pathological inflammation
Source: EMBO Mol Med. 2026 May 14;18(6):2213–35. doi: 10.1038/s44321-026-00429-1 (PMC13269763; doi:10.1038/s44321-026-00429-1)
Supplement: Supplementary file 7 — Source data Fig. 4 [file 44321_2026_429_MOESM7_ESM.zip › Figure 4/4C/4C_dsDNA.xlsx]

## Sheet: column
Mock	Con	BT 50μM + dsDNA	BT 100μM + dsDNA
4.44	8.807	17.782	25.21
5.379	20.775	28.615	21.739
10.068	13.063	13.621	18.804

## Sheet: peak
	Mock	Con	BT 50μM + dsDNA	BT 100μM + dsDNA
1.35	10.8065	10.2012	10.5608	10.4816
1.36776	10.8065	10.2012	10.5608	10.4816
1.38552	10.8065	10.2012	10.5624	10.4816
1.40328	10.8065	10.2012	11.5067	10.4819
1.42104	10.8065	10.2012	12.1041	11.063
1.42251	10.8065	10.2012	14.3399	11.4489
1.42536	10.8065	10.2012	18.9108	12.9462
1.42807	10.8065	10.2012	27.3697	16.1481
1.43066	10.8065	10.2012	41.6663	22.3479
1.43312	10.8065	10.2012	63.9169	33.3093
1.43546	10.8065	10.2012	96.0506	51.1472
1.43769	10.8065	10.2012	139.416	78.0622
1.4398	10.8065	10.2012	194.457	115.975
1.4418	10.8065	10.2012	260.55	166.144
1.4437	10.8065	10.2012	336.043	228.874
1.44548	10.8066	10.2012	418.465	303.381
1.44717	10.8077	10.2016	504.861	387.854
1.44876	10.8187	10.2056	592.152	479.675
1.45025	10.8933	10.239	677.464	575.75
1.45164	11.2689	10.4401	758.368	672.866
1.45295	12.7126	11.3391	833.016	768.007
1.45417	17.0851	14.4349	900.189	858.599
1.45531	27.8259	22.9089	959.255	942.649
1.45636	49.7863	41.8783	1010.09	1018.8
1.45734	88.0377	77.5065	1052.97	1086.29
1.45824	145.994	134.952	1088.45	1144.91
1.45907	223.803	216.103	1117.26	1194.84
1.45983	317.884	318.36	1140.24	1236.62
1.46053	421.805	435.119	1158.22	1270.96
1.46116	527.965	557.579	1172.04	1298.7
1.46173	629.318	676.939	1182.45	1320.73
1.46224	720.545	786.115	1190.13	1337.93
1.4627	798.519	880.582	1195.66	1351.1
1.46311	862.16	958.403	1199.55	1361.01
1.46347	911.971	1019.73	1202.2	1368.31
1.46379	949.459	1066.12	1203.96	1373.56
1.46406	976.624	1099.85	1205.08	1377.25
1.4643	995.575	1123.44	1205.75	1379.77
1.4645	1008.28	1139.28	1206.14	1381.43
1.46466	1016.44	1149.46	1206.35	1382.49
1.4648	1021.42	1155.69	1206.46	1383.14
1.46491	1024.3	1159.28	1206.5	1383.51
1.46499	1025.85	1161.21	1206.52	1383.7
1.46506	1026.61	1162.17	1206.52	1383.8
1.4651	1026.94	1162.58	1206.52	1383.84
1.46513	1027.07	1162.74	1206.52	1383.86
1.46515	1027.1	1162.78	1206.52	1383.87
1.46516	1027.11	1162.79	1206.52	1383.87
1.46516	1027.11	1162.79	1206.52	1383.87
1.46516	1027.11	1162.79	1206.52	1383.87
1.46516	1027.11	1162.79	1206.52	1383.87
1.46517	1027.11	1162.79	1206.5	1383.87
1.46518	1027.09	1162.78	1206.45	1383.87
1.4652	1027.02	1162.73	1206.35	1383.86
1.46523	1026.77	1162.56	1206.13	1383.84
1.46527	1026.08	1162.1	1205.72	1383.8
1.46534	1024.52	1161.05	1205.01	1383.7
1.46542	1021.35	1158.9	1203.85	1383.5
1.46553	1015.47	1154.92	1202.01	1383.12
1.46567	1005.33	1148.03	1199.24	1382.46
1.46584	988.838	1136.77	1195.18	1381.38
1.46604	963.438	1119.28	1189.4	1379.68
1.46628	926.189	1093.27	1181.39	1377.11
1.46655	874.123	1056.19	1170.54	1373.33
1.46687	804.837	1005.41	1156.12	1367.96
1.46724	717.366	938.657	1137.38	1360.51
1.46765	613.21	854.625	1113.45	1350.39
1.46812	497.176	753.708	1083.48	1336.93
1.46864	377.514	638.733	1046.63	1319.37
1.46921	264.776	515.355	1002.16	1296.88
1.46985	169.281	391.779	949.545	1268.57
1.47055	97.9257	277.508	888.574	1233.55
1.47132	51.9214	181.209	819.453	1190.97
1.47216	26.9775	108.363	742.934	1140.12
1.47307	15.931	59.7523	660.387	1080.49
1.47406	12.0658	31.7024	573.825	1011.93
1.47513	11.0363	18.0178	485.839	934.692
1.47628	10.8362	12.5144	399.436	849.602
1.47751	10.8091	10.7408	317.764	758.101
1.47883	10.8066	10.2969	243.761	662.265
1.48024	10.8065	10.2136	179.783	564.756
1.48175	10.8065	10.2023	127.276	468.658
1.48335	10.8065	10.2013	86.5979	377.221
1.48506	10.8065	10.2012	57.034	293.538
1.48687	10.8065	10.2012	37.0121	220.168
1.48878	10.8065	10.2012	24.4693	158.823
1.4908	10.8065	10.2012	17.2586	110.152
1.49294	10.8065	10.2012	13.4872	73.7059
1.49519	10.8065	10.2012	11.7093	48.1007
1.49756	10.8065	10.2012	11.2496	31.3312
1.50005	10.8065	10.2012	10.5615	21.1638
1.50267	10.8065	10.2012	10.5608	15.5
1.50541	10.8065	10.2012	10.5608	12.6244
1.50828	10.8065	10.2012	10.5608	11.3054
1.50977	10.8065	10.2012	10.5608	10.9712
1.52802	10.8065	10.2012	10.5608	10.4817
1.54626	10.8065	10.2012	10.5608	10.4816
1.56451	10.8065	10.2012	10.5608	10.4816
1.58275	10.8065	10.2012	10.5608	10.4816
1.601	10.8065	10.2012	10.5608	10.4816
