# Supplementary material for: Betrixaban activates cGAS-STING to promote antitumor immunity without pathological inflammation
Source: EMBO Mol Med. 2026 May 14;18(6):2213–35. doi: 10.1038/s44321-026-00429-1 (PMC13269763; doi:10.1038/s44321-026-00429-1)
Supplement: Supplementary file 7 — Source data Fig. 4 [file 44321_2026_429_MOESM7_ESM.zip › Figure 4/4D/4D.xlsx]

## Sheet: column
Con	BT 50μM	BT 100μM
20.78	691.712	2867.4
21.01	721.556	2914.9
18.99	714.977	2912.55

## Sheet: peak
	Con	BT 50μM	BT 100μM
1.35	10.187	10.06	10.5785
1.36936	10.187	10.06	10.5785
1.38872	10.187	10.0611	10.597
1.40809	10.187	16.1415	50.4948
1.40968	10.187	20.7268	77.3896
1.41275	10.187	39.9394	182.659
1.41568	10.187	84.6205	410.078
1.41848	10.187	177.577	854.405
1.42114	10.187	352.28	1646.31
1.42367	10.187	651.604	2944.17
1.42608	10.187	1123.09	4914.74
1.42836	10.187	1811.18	7705.81
1.43053	10.187	2748.35	11417
1.43257	10.187	3947.38	16077
1.4345	10.187	5397.18	21632.1
1.43633	10.187	7063.05	27950.2
1.43804	10.1874	8891.17	34836.6
1.43965	10.1915	10815.8	42059.1
1.44116	10.2222	12767.6	49374.3
1.44258	10.389	14681.2	56553
1.4439	11.0743	16500.7	63398.3
1.44512	13.2697	18183.2	69757
1.44626	18.9241	19700	75523.7
1.44732	30.9521	21035.7	80639.2
1.44829	52.6049	22186.7	85084.7
1.44919	86.3165	23158.5	88874.2
1.45001	132.594	23963.2	92045.9
1.45076	189.568	24617.2	94653.9
1.45145	253.42	25138.9	96761.6
1.45206	319.404	25547.5	98435.8
1.45262	382.972	25861.5	99742.5
1.45312	440.593	26098	100744
1.45356	490.107	26272.5	101497
1.45395	530.684	26398.3	102052
1.45429	562.538	26486.7	102451
1.45459	586.564	26547.1	102732
1.45484	604.001	26587	102923
1.45506	616.178	26612.4	103050
1.45523	624.348	26627.8	103130
1.45538	629.596	26636.7	103179
1.4555	632.804	26641.5	103207
1.45559	634.656	26643.8	103222
1.45566	635.652	26644.8	103230
1.45571	636.142	26645.2	103233
1.45574	636.356	26645.3	103234
1.45576	636.435	26645.3	103235
1.45577	636.459	26645.3	103235
1.45578	636.463	26645.3	103235
1.45578	636.464	26645.3	103235
1.45578	636.464	26645.3	103235
1.45578	636.464	26645.3	103235
1.45579	636.463	26645.2	103235
1.45581	636.46	26644.9	103234
1.45584	636.442	26644.1	103233
1.45589	636.379	26642.3	103230
1.45595	636.21	26638.5	103224
1.45604	635.825	26631.5	103210
1.45615	635.042	26619.4	103185
1.45629	633.585	26599.3	103142
1.45646	631.057	26567.8	103070
1.45666	626.917	26520.2	102957
1.4569	620.457	26450.4	102786
1.45718	610.794	26351	102536
1.4575	596.883	26212.9	102180
1.45787	577.567	26025.4	101684
1.45829	551.676	25776	101012
1.45876	518.199	25450.4	100116
1.45928	476.513	25033.1	98945.7
1.45986	426.682	24507.3	97444.1
1.46051	369.744	23856.2	95549.6
1.46122	307.905	23063.4	93199.2
1.46199	244.514	22114.8	90330.9
1.46284	183.696	21000.1	86889.2
1.46376	129.627	19714.6	82830.4
1.46476	85.5971	18261.8	78129.7
1.46583	53.1913	16654.8	72788.9
1.46699	31.9588	14918.3	66843.6
1.46824	19.7845	13089	60370.3
1.46957	13.7919	11215.1	53489.3
1.471	11.3132	9353.45	46364.2
1.47252	10.4719	7565.37	39195.7
1.47414	10.2437	5910.87	32208.1
1.47586	10.1956	4441.75	25630.2
1.47768	10.1879	3195.26	19671.5
1.47962	10.187	2189.47	14497.7
1.48166	10.187	1421.62	10210.7
1.48381	10.187	870.138	6836.89
1.48609	10.187	499.782	4328.18
1.48848	10.187	268.763	2575.6
1.49099	10.187	135.869	1432.36
1.49363	10.187	65.913	740.611
1.4964	10.187	45.9244	355.135
1.4993	10.187	10.2097	158.821
1.5008	10.187	10.0602	104.239
1.5175	10.187	10.06	10.7764
1.5342	10.187	10.06	10.5785
1.5509	10.187	10.06	10.5785
1.5676	10.187	10.06	10.5785
1.5843	10.187	10.06	10.5785
1.601	10.187	10.06	10.5785
