# Supplementary material for: Betrixaban activates cGAS-STING to promote antitumor immunity without pathological inflammation
Source: EMBO Mol Med. 2026 May 14;18(6):2213–35. doi: 10.1038/s44321-026-00429-1 (PMC13269763; doi:10.1038/s44321-026-00429-1)
Supplement: Supplementary file 7 — Source data Fig. 4 [file 44321_2026_429_MOESM7_ESM.zip › Figure 4/4D/4D_dsDNA.xlsx]

## Sheet: column
Mock	Con	BT 50μM + dsDNA	BT 100μM + dsDNA
20.78	120.768	3193.02	5084.32
21.01	124.67	3170.22	5002.16
18.99	125.981	3163.92	5103.81

## Sheet: peak
	Mock	Con	BT 50μM + dsDNA	BT 100μM + dsDNA
1.35	12.5406	10.0668	10.5204	10.5894
1.36858	14.3	10.0668	10.5204	10.5894
1.38716	17.13	10.0668	10.538	10.754
1.40573	21.3901	10.0668	53.1477	137.176
1.40725	27.4244	10.0668	82.1703	216.802
1.41018	35.5086	10.0668	196.498	515.031
1.41298	45.8007	10.0668	445.267	1126.7
1.41565	58.3069	10.0668	934.429	2264.91
1.41819	72.8697	10.0668	1811.21	4202.9
1.4206	89.181	10.0668	3255.42	7246.21
1.4229	106.814	10.0668	5457.96	11686.2
1.42508	125.268	10.0668	8589.77	17745.2
1.42714	144.02	10.0669	12768.4	25527.4
1.42909	162.567	10.0677	18030.8	34989.1
1.43093	180.463	10.074	24320.5	45935.4
1.43267	197.343	10.1113	31490.1	58043.2
1.43431	212.937	10.2802	39319.8	70903
1.43585	227.066	10.8879	47545.2	84069.2
1.43729	239.64	12.6669	55888.2	97108.6
1.43863	250.643	17.0018	64085.3	109639
1.43989	260.118	25.9779	71909.6	121354
1.44106	268.154	42.0744	79184	132036
1.44215	274.869	67.5022	85785.9	141555
1.44316	280.4	103.434	91645.7	149858
1.44409	284.889	149.48	96740.5	156957
1.44494	288.481	203.648	101085	162913
1.44573	291.311	262.777	104723	167820
1.44644	293.506	323.234	107715	171792
1.44709	295.18	381.601	110133	174950
1.44768	296.435	435.18	112054	177418
1.44821	297.357	482.212	113554	179311
1.44869	298.019	521.877	114704	180735
1.44911	298.484	554.132	115568	181784
1.44948	298.801	579.49	116205	182540
1.44981	299.01	598.793	116664	183071
1.45009	299.143	613.031	116986	183434
1.45033	299.224	623.202	117206	183673
1.45054	299.27	630.228	117351	183825
1.45071	299.295	634.907	117443	183918
1.45085	299.307	637.898	117499	183971
1.45096	299.313	639.721	117532	184000
1.45105	299.315	640.771	117549	184014
1.45111	299.315	641.336	117558	184020
1.45116	299.315	641.613	117561	184022
1.45119	299.315	641.734	117563	184023
1.45121	299.315	641.779	117563	184023
1.45122	299.315	641.793	117563	184023
1.45122	299.315	641.795	117563	184023
1.45122	299.315	641.795	117563	184023
1.45122	299.315	641.795	117563	184023
1.45123	299.314	641.795	117563	184023
1.45124	299.312	641.795	117563	184022
1.45126	299.307	641.793	117563	184020
1.45129	299.297	641.78	117561	184015
1.45133	299.279	641.736	117558	184002
1.4514	299.247	641.618	117550	183976
1.45148	299.194	641.348	117533	183928
1.45159	299.111	640.799	117502	183845
1.45173	298.985	639.777	117449	183708
1.4519	298.8	638.002	117360	183492
1.4521	298.536	635.09	117222	183165
1.45233	298.169	630.535	117011	182686
1.45261	297.667	623.694	116704	182004
1.45293	296.995	613.785	116265	181057
1.45329	296.111	599.907	115656	179771
1.4537	294.965	581.077	114830	178060
1.45417	293.501	556.315	113730	175826
1.45468	291.654	524.773	112294	172962
1.45526	289.353	485.912	110454	169354
1.4559	286.519	439.718	108136	164885
1.4566	283.07	386.926	105264	159443
1.45736	278.915	329.181	101768	152929
1.4582	273.964	269.062	97585.4	145272
1.45911	268.128	209.885	92669.4	136438
1.46009	261.32	155.243	87000.2	126449
1.46116	253.465	108.344	80592.2	115393
1.4623	244.503	71.3155	73503.7	103437
1.46353	234.393	44.7387	65843.3	90832.6
1.46485	223.127	27.6283	57772.9	77906.7
1.46626	210.73	17.8935	49504.3	65049.6
1.46776	197.271	13.0795	41288.2	52683.4
1.46936	182.864	11.048	33395.5	41222.2
1.47106	167.679	10.3312	26090.9	31025.8
1.47286	151.932	10.1243	19603.1	22355.4
1.47477	135.887	10.0766	14096.8	15341.4
1.47678	119.848	10.0681	9652.26	9971.21
1.47891	104.138	10.0669	6257.89	6101.41
1.48115	89.09	10.0668	3818.91	3492.77
1.48352	75.0157	10.0668	2180.16	1858.58
1.486	62.1895	10.0668	1157.37	913.963
1.48861	50.8242	10.0668	568.624	413.997
1.49134	41.0543	10.0668	258.484	270.454
1.49421	32.9268	10.0668	110.203	11.7655
1.49569	26.4012	10.0668	71.2153	10.5904
1.51324	23.7045	10.0668	10.5678	10.5894
1.53079	11.5229	10.0668	10.5204	10.5894
1.54834	10.9787	10.0668	10.5204	10.5894
1.5659	10.7114	10.0668	10.5204	10.5894
1.58345	10.6389	10.0668	10.5204	10.5894
1.601	10.5178	10.0668	10.5204	10.5894
