# Supplementary material for: Betrixaban activates cGAS-STING to promote antitumor immunity without pathological inflammation
Source: EMBO Mol Med. 2026 May 14;18(6):2213–35. doi: 10.1038/s44321-026-00429-1 (PMC13269763; doi:10.1038/s44321-026-00429-1)
Supplement: Supplementary file 7 — Source data Fig. 4 [file 44321_2026_429_MOESM7_ESM.zip › Figure 4/4E/4E.xlsx]

## Sheet: column
Con	BT 50μM	BT 100μM
14.07	1179.2	3379.43
16.021	1250.24	3704.56
13.86	1255.56	3694.95

## Sheet: peak
	Con	BT 50μM	BT 100μM
1.35	10.5649	10.4925	10.2695
1.3657	10.5649	10.4925	10.2695
1.3814	10.5649	10.5084	10.3574
1.3971	10.5649	32.6604	92.5367
1.39849	10.5649	47.4174	145.287
1.40115	10.5649	104.581	345.092
1.4037	10.5649	226.349	760.125
1.40612	10.5649	460.684	1541.16
1.40842	10.5649	871.733	2884.32
1.41061	10.5649	1534.39	5012.16
1.41269	10.5649	2523.77	8140.64
1.41465	10.5649	3901.5	12438.9
1.41651	10.5649	5702.61	17992.3
1.41827	10.5649	7926.31	24779
1.41993	10.5649	10533.4	32665.7
1.42149	10.5649	13450.4	41422.8
1.42295	10.5649	16579.2	50754.4
1.42433	10.5649	19809.6	60335.3
1.42561	10.5649	23031.8	69846.6
1.42681	10.5649	26146.9	79005
1.42793	10.5649	29074.2	87582.3
1.42896	10.5649	31754.8	95414.4
1.42992	10.5649	34151.7	102402
1.43081	10.565	36248.4	108502
1.43163	10.5655	38045.4	113722
1.43237	10.5763	39555.9	118104
1.43306	10.7025	40802.3	121717
1.43368	11.5891	41812.3	124642
1.43424	15.6362	42616.4	126969
1.43474	28.4599	43245.1	128787
1.4352	58.3493	43727.5	130182
1.4356	112.237	44090.6	131232
1.43595	190.718	44358.2	132006
1.43626	286.511	44551.1	132563
1.43653	387.57	44686.5	132954
1.43676	482.073	44779.1	133222
1.43696	561.992	44840.2	133398
1.43712	624.047	44879.1	133511
1.43726	668.762	44902.7	133579
1.43736	698.849	44916.3	133618
1.43745	717.788	44923.6	133639
1.43751	728.908	44927.2	133650
1.43755	734.946	44928.8	133654
1.43758	737.931	44929.3	133656
1.4376	739.24	44929.5	133656
1.43761	739.727	44929.5	133656
1.43761	739.869	44929.5	133656
1.43761	739.897	44929.5	133656
1.43761	739.9	44929.5	133656
1.43762	739.9	44929.5	133656
1.43763	739.9	44929.5	133656
1.43765	739.898	44929.3	133656
1.43768	739.874	44928.8	133654
1.43772	739.754	44927.4	133650
1.43778	739.344	44924.1	133640
1.43786	738.242	44917.3	133619
1.43797	735.726	44904.8	133580
1.4381	730.634	44883.1	133513
1.43826	721.237	44847.2	133402
1.43846	705.179	44790.9	133228
1.43869	679.524	44705.6	132965
1.43895	641.049	44580.7	132579
1.43926	586.906	44402.8	132030
1.43961	515.723	44155.9	131268
1.44001	429.008	43820.7	130234
1.44046	332.324	43375.1	128859
1.44096	235.271	42793.7	127066
1.44152	149.381	42049.2	124772
1.44214	84.0744	41112.3	121887
1.44282	42.7164	39953.7	118323
1.44356	21.6854	38545.7	113997
1.44437	13.4568	36865	108841
1.44525	11.0983	34895.5	102810
1.4462	10.6302	32632.4	95896.6
1.44723	10.5699	30085.4	88137.7
1.44834	10.5651	27282.7	79628.6
1.44953	10.5649	24272.9	70527.8
1.4508	10.5649	21125.6	61057.2
1.45217	10.5649	17929.5	51494.7
1.45362	10.5649	14786.6	42154.8
1.45517	10.5649	11804.1	33361.2
1.45681	10.5649	9082.87	25411.4
1.45856	10.5649	6705.47	18539.9
1.4604	10.5649	4725.86	12888.3
1.46236	10.5649	3162.63	8488.26
1.46442	10.5649	1998.38	5264.05
1.46659	10.5649	1185.46	3054.18
1.46887	10.5649	656.787	1646.98
1.47128	10.5649	338.796	820.56
1.4738	10.5649	163.24	376.466
1.47645	10.5649	75.0086	159.958
1.47782	10.5649	50.8088	102.154
1.49322	10.5649	10.5761	10.3889
1.50861	10.5649	10.4925	10.2695
1.52401	10.5649	10.4925	10.2695
1.53941	10.5649	10.4925	10.2695
1.55481	10.5649	10.4925	10.2695
1.5702	10.5649	10.4925	10.2695
1.5856	10.5649	10.4925	10.2695
1.601	10.5649	10.4925	10.2695
