# Supplementary material for: Betrixaban activates cGAS-STING to promote antitumor immunity without pathological inflammation
Source: EMBO Mol Med. 2026 May 14;18(6):2213–35. doi: 10.1038/s44321-026-00429-1 (PMC13269763; doi:10.1038/s44321-026-00429-1)
Supplement: Supplementary file 7 — Source data Fig. 4 [file 44321_2026_429_MOESM7_ESM.zip › Figure 4/4E/4E_dsDNA.xlsx]

## Sheet: column
Mock	Con	BT 50μM + dsDNA	BT 100μM + dsDNA
14.07	83.488	1308.37	3658.54
16.021	85.893	1133.38	3621.6
13.86	91.982	1290.02	3528.19

## Sheet: peak
	Mock	Con	BT 50μM + dsDNA	BT 100μM + dsDNA
1.35	10.4074	10.7298	10.4605	10.2085
1.36786	10.4074	10.7298	10.863	10.2085
1.38572	10.4074	10.7298	13.2194	10.2085
1.40358	10.4074	10.7298	21.1522	10.2335
1.42145	10.4074	10.7298	44.1609	64.5416
1.42291	10.4074	10.7298	102.403	101.186
1.42574	10.4074	10.7298	232.63	244.702
1.42845	10.4074	10.7298	492.718	554.957
1.43103	10.4074	10.7298	961.543	1161.49
1.43348	10.4074	10.7298	1731.61	2243.06
1.43582	10.4074	10.7298	2894.46	4016.49
1.43804	10.4074	10.7298	4521.99	6710.27
1.44014	10.4074	10.7298	6649.05	10527
1.44213	10.4074	10.7298	9262.65	15603.8
1.44402	10.4074	10.7298	12300.8	21980.1
1.4458	10.4074	10.7298	15660.5	29583.1
1.44748	10.4074	10.7298	19213	38232.1
1.44906	10.4074	10.7298	22821	47660.9
1.45055	10.4074	10.7298	26354.8	57551.3
1.45194	10.4074	10.7298	29704.5	67570.2
1.45325	10.4074	10.7298	32786.7	77403.1
1.45446	10.4075	10.7298	35547.2	86780.3
1.45559	10.4102	10.7298	37958.8	95491.5
1.45664	10.4437	10.7298	40017.9	103392
1.45762	10.7053	10.7298	41738.2	110401
1.45852	12.0779	10.7298	43146.1	116492
1.45934	17.1805	10.7302	44275.7	121685
1.4601	31.2997	10.742	45164.1	126031
1.46079	61.6675	10.9227	45849	129605
1.46142	114.406	12.4294	46366.3	132493
1.46199	190.854	19.9892	46748.5	134788
1.4625	286.04	44.8153	47024.5	136578
1.46296	390.352	102.221	47218.6	137951
1.46337	493.041	201.715	47351.3	138983
1.46373	585.389	338.006	47439	139743
1.46405	662.271	492.214	47494.8	140291
1.46432	722.125	641.612	47528.8	140675
1.46455	766.009	769.109	47548.3	140938
1.46475	796.431	867.023	47558.8	141111
1.46492	816.392	935.7	47563.9	141221
1.46505	828.761	980.067	47566.2	141288
1.46516	835.955	1006.52	47567	141327
1.46524	839.841	1021.01	47567.2	141348
1.46531	841.758	1028.21	47567.3	141358
1.46535	842.596	1031.37	47567.3	141362
1.46538	842.908	1032.55	47567.3	141364
1.4654	842.999	1032.89	47567.3	141364
1.46541	843.017	1032.96	47567.3	141364
1.46541	843.019	1032.97	47567.3	141364
1.46541	843.019	1032.97	47567.1	141364
1.46541	843.019	1032.97	47566.6	141364
1.46542	843.018	1032.97	47565.1	141364
1.46543	843.005	1032.95	47561.7	141364
1.46545	842.941	1032.86	47554.9	141364
1.46548	842.722	1032.57	47542.1	141362
1.46552	842.133	1031.76	47519.9	141358
1.46559	840.788	1029.93	47483.4	141347
1.46567	838.055	1026.21	47426	141326
1.46578	832.986	1019.3	47339.1	141287
1.46592	824.24	1007.41	47211.7	141219
1.46608	810.04	988.12	47030.4	141106
1.46628	788.191	958.517	46778.7	140930
1.46652	756.204	915.345	46436.8	140663
1.4668	711.61	855.497	45982.1	140272
1.46711	652.488	776.802	45388.8	139715
1.46748	578.241	679.111	44628.4	138941
1.46789	490.47	565.444	43670.9	137892
1.46835	393.642	442.706	42485.6	136496
1.46887	295.072	321.261	41043.5	134675
1.46944	203.764	212.86	39319.4	132342
1.47008	128.089	127.204	37295.4	129407
1.47077	73.0867	68.6077	34964.3	125777
1.47154	38.8368	34.7923	32333.6	121365
1.47237	21.0507	18.8144	29429	116097
1.47328	13.5814	12.8399	26297.2	109922
1.47426	11.1315	11.139	23006.6	102825
1.47532	10.5282	10.7859	19646.1	94834.9
1.47646	10.4214	10.735	16319.5	86038.7
1.47769	10.4084	10.7301	13137.9	76587.5
1.479	10.4074	10.7298	10208.6	66698.6
1.48041	10.4074	10.7298	7622.25	56648.9
1.48191	10.4074	10.7298	5442.32	46758.3
1.4835	10.4074	10.7298	3696.65	37363
1.4852	10.4074	10.7298	2375.52	28780.5
1.48699	10.4074	10.7298	1436.04	21272.4
1.4889	10.4074	10.7298	812.212	15010.8
1.49091	10.4074	10.7298	428.035	10057.3
1.49303	10.4074	10.7298	210.214	6360.43
1.49527	10.4074	10.7298	97.4059	3773.12
1.49763	10.4074	10.7298	44.4933	2085.97
1.5001	10.4074	10.7298	30.815	1068.09
1.50271	10.4074	10.7298	10.1292	504.221
1.50543	10.4074	10.7298	10.1173	219.733
1.50829	10.4074	10.7298	10.1173	90.1562
1.50977	10.4074	10.7298	10.1173	57.5235
1.52801	10.4074	10.7298	10.1173	10.2254
1.54626	10.4074	10.7298	10.1173	10.2085
1.56451	10.4074	10.7298	10.1173	10.2085
1.58275	10.4074	10.7298	10.1173	10.2085
1.601	10.4074	10.7298	10.1173	10.2085
